# Supplementary material for: A Redox Transmetalation Step in Nickel-Catalyzed C–C Coupling Reactions
Source: ACS Catal. 2023 Apr 24;13(9):6375–81. doi: 10.1021/acscatal.2c06015 (PMC10167653; doi:10.1021/acscatal.2c06015)
Supplement: Supplementary file 2 — cs2c06015_si_002.cif [file cs2c06015_si_002.cif]

data_global
_audit_creation_method                  'APEX3 v2016.9-0'

_publ_requested_journal                 ?

_publ_contact_author_name               ?
_publ_contact_author_address            
;
;
_publ_contact_author_email              ?
_publ_contact_author_fax                ?
_publ_contact_author_phone              ?

_publ_section_title                     
;
;
_publ_section_abstract                  
;
;
_publ_section_references                
;
;
_publ_section_comment                   
;
;

data_jh54cms
_chemical_name_systematic               ?
_chemical_name_common                   ?
_chemical_formula_moiety                ?
_chemical_formula_sum                   'C17 H10 N2 Ni O2'
_chemical_formula_iupac                 ?
_chemical_formula_weight                332.98

_chemical_melting_point                 ?

_space_group_crystal_system             monoclinic
_space_group_name_H-M_alt               'P 1 21/c 1'
_space_group_name_Hall                  '-P 2ybc'
loop_
    _space_group_symop_operation_xyz
    'x, y, z'
    '-x, y+1/2, -z+1/2'
    '-x, -y, -z'
    'x, -y-1/2, z-1/2'

_cell_length_a                          10.9298(5)
_cell_length_b                          7.1659(3)
_cell_length_c                          17.2345(7)
_cell_angle_alpha                       90
_cell_angle_beta                        101.0570(10)
_cell_angle_gamma                       90
_cell_volume                            1324.78(10)
_cell_formula_units_Z                   4
_cell_measurement_reflns_used           9902
_cell_measurement_theta_min             3.0874
_cell_measurement_theta_max             30.0588
_cell_measurement_temperature           100.(2)

_exptl_crystal_description              'long parallelepiped'
_exptl_crystal_colour                   yellow
_exptl_crystal_size_max                 0.476
_exptl_crystal_size_mid                 0.120
_exptl_crystal_size_min                 0.057
_exptl_crystal_density_diffrn           1.669
_exptl_crystal_density_meas             ?
_exptl_crystal_density_method           'not measured'
_exptl_crystal_F_000                    680

_exptl_absorpt_coefficient_mu           1.472
_exptl_absorpt_correction_type          multi-scan
_exptl_absorpt_process_details          
;
SADABS-2016/2 - Bruker AXS area detector scaling and absorption correction
;
_exptl_absorpt_correction_T_min         0.79
_exptl_absorpt_correction_T_max         0.92

_exptl_special_details                  
;
; 

_diffrn_ambient_temperature             100.(2)

_diffrn_source                          ?
_diffrn_source_type                     'fine focus sealed tube'

_diffrn_radiation_type                  'Mo K\a'
_diffrn_radiation_wavelength            0.71073
_diffrn_radiation_monochromator         'Triumph'

_diffrn_measurement_device_type         'Bruker AXS D8 Venture fixed chi'
_diffrn_measurement_method              'omega scan, PHOTON 100 CMOS'

_diffrn_detector_area_resol_mean        10.4167

_diffrn_reflns_number                   29130
_diffrn_reflns_av_R_equivalents         0.0305
_diffrn_reflns_av_unetI/netI            0.0196
_diffrn_reflns_theta_min                3.09
_diffrn_reflns_theta_max                30.09
_diffrn_reflns_theta_full               30.09
_diffrn_measured_fraction_theta_max     0.998
_diffrn_measured_fraction_theta_full    0.998
_diffrn_reflns_limit_h_min              -15
_diffrn_reflns_limit_h_max              15
_diffrn_reflns_limit_k_min              -10
_diffrn_reflns_limit_k_max              10
_diffrn_reflns_limit_l_min              -22
_diffrn_reflns_limit_l_max              24

_refine_special_details                 
;
;

_reflns_number_total                    3891
_reflns_number_gt                       3417
_reflns_threshold_expression            'I > 2\s(I)'

_refine_ls_structure_factor_coef        Fsqd
_refine_ls_matrix_type                  full
_refine_ls_R_factor_all                 0.0319
_refine_ls_R_factor_gt                  0.0248
_refine_ls_wR_factor_gt                 0.0586
_refine_ls_wR_factor_ref                0.0611
_refine_ls_goodness_of_fit_ref          1.033
_refine_ls_restrained_S_all             1.033
_refine_ls_number_reflns                3891
_refine_ls_number_parameters            199
_refine_ls_number_restraints            0
_refine_ls_number_constraints           ?
_refine_ls_hydrogen_treatment           'riding'
_refine_ls_weighting_scheme             calc
_refine_ls_weighting_details            
    'w=1/[\s^2^(Fo^2^)+(0.0254P)^2^+1.0711P] where P=(Fo^2^+2Fc^2^)/3'

_atom_sites_solution_hydrogens          geom
_atom_sites_solution_primary            ?
_atom_sites_solution_secondary          ?

_refine_ls_shift/su_max                 0.001
_refine_ls_shift/su_mean                0.000
_refine_diff_density_max                0.537
_refine_diff_density_min                -0.290
_refine_ls_extinction_method            none
_refine_ls_extinction_coef              ?

loop_
    _atom_type_symbol
    _atom_type_description
    _atom_type_scat_dispersion_real
    _atom_type_scat_dispersion_imag
    _atom_type_scat_source
    C C 0.0033 0.0016 'International Tables Vol C Tables 4.2.6.8 and 6.1.1.4'
    H H 0.0000 0.0000 'International Tables Vol C Tables 4.2.6.8 and 6.1.1.4'
    N N 0.0061 0.0033 'International Tables Vol C Tables 4.2.6.8 and 6.1.1.4'
    Ni Ni 0.3393 1.1124
     'International Tables Vol C Tables 4.2.6.8 and 6.1.1.4'
    O O 0.0106 0.0060 'International Tables Vol C Tables 4.2.6.8 and 6.1.1.4'

_computing_data_collection              ?
_computing_cell_refinement              'SAINT V8.37A (Bruker AXS Inc., 2015)'
_computing_data_reduction               'SAINT V8.37A (Bruker AXS Inc., 2015)'
_computing_structure_solution           'XT, VERSION 2014/5'
_computing_structure_refinement         'SHELXL-2014/7 (Sheldrick, 2014)'
_computing_molecular_graphics           ?
_computing_publication_material         ?

loop_
    _atom_site_type_symbol
    _atom_site_label
    _atom_site_fract_x
    _atom_site_fract_y
    _atom_site_fract_z
    _atom_site_U_iso_or_equiv
    _atom_site_adp_type
    _atom_site_calc_flag
    _atom_site_refinement_flags_adp
    _atom_site_refinement_flags_occupancy
    _atom_site_refinement_flags_posn
    _atom_site_occupancy
    _atom_site_disorder_assembly
    _atom_site_disorder_group
    Ni Ni1 0.39088(2) 0.71655(2) 0.50851(2) 0.00949(5) Uani d . . . 1 . .
    O O1 0.49582(10) 0.57634(15) 0.30799(6) 0.0178(2) Uani d . . . 1 . .
    O O2 0.22921(10) 0.71492(16) 0.62317(7) 0.0227(2) Uani d . . . 1 . .
    N N1 0.54072(10) 0.81810(15) 0.57288(6) 0.0102(2) Uani d . . . 1 . .
    N N2 0.48904(10) 0.69556(15) 0.43209(6) 0.0104(2) Uani d . . . 1 . .
    C C1 0.63842(12) 0.82426(18) 0.53303(7) 0.0102(2) Uani d . . . 1 . .
    C C2 0.61147(12) 0.75649(17) 0.45385(7) 0.0103(2) Uani d . . . 1 . .
    C C3 0.55955(12) 0.88152(18) 0.64668(8) 0.0126(2) Uani d . . . 1 . .
    H H3 0.4926 0.8774 0.6746 0.015 Uiso calc U . R 1 . .
    C C4 0.67458(13) 0.95435(19) 0.68502(8) 0.0148(3) Uani d . . . 1 . .
    H H4 0.6843 1.0 0.7376 0.018 Uiso calc U . R 1 . .
    C C5 0.77259(13) 0.9592(2) 0.64618(8) 0.0157(3) Uani d . . . 1 . .
    H H5 0.8509 1.0071 0.6719 0.019 Uiso calc U . R 1 . .
    C C6 0.75693(12) 0.89248(18) 0.56750(8) 0.0126(2) Uani d . . . 1 . .
    C C7 0.85140(13) 0.8925(2) 0.52158(9) 0.0164(3) Uani d . . . 1 . .
    H H7 0.9328 0.9358 0.5436 0.02 Uiso calc U . R 1 . .
    C C8 0.82440(13) 0.8296(2) 0.44511(9) 0.0164(3) Uani d . . . 1 . .
    H H8 0.8881 0.8316 0.4146 0.02 Uiso calc U . R 1 . .
    C C9 0.70522(13) 0.76201(19) 0.41003(8) 0.0137(2) Uani d . . . 1 . .
    H H9 0.6894 0.7205 0.3567 0.016 Uiso calc U . R 1 . .
    C C10 0.43969(12) 0.61425(18) 0.36133(7) 0.0119(2) Uani d . . . 1 . .
    C C11 0.30521(12) 0.57602(18) 0.35883(8) 0.0121(2) Uani d . . . 1 . .
    C C12 0.22833(13) 0.5061(2) 0.29162(8) 0.0171(3) Uani d . . . 1 . .
    H H12 0.2611 0.478 0.2457 0.021 Uiso calc U . R 1 . .
    C C13 0.10260(14) 0.4776(2) 0.29229(9) 0.0222(3) Uani d . . . 1 . .
    H H13 0.0488 0.4293 0.2468 0.027 Uiso calc U . R 1 . .
    C C14 0.05619(13) 0.5201(2) 0.35963(10) 0.0220(3) Uani d . . . 1 . .
    H H14 -0.0298 0.5016 0.3598 0.026 Uiso calc U . R 1 . .
    C C15 0.13410(13) 0.5897(2) 0.42726(9) 0.0169(3) Uani d . . . 1 . .
    H H15 0.1008 0.6175 0.473 0.02 Uiso calc U . R 1 . .
    C C16 0.26083(12) 0.61852(18) 0.42801(8) 0.0126(2) Uani d . . . 1 . .
    C C17 0.29259(13) 0.7178(2) 0.57821(8) 0.0148(3) Uani d . . . 1 . .

loop_
    _atom_site_aniso_label
    _atom_site_aniso_U_11
    _atom_site_aniso_U_22
    _atom_site_aniso_U_33
    _atom_site_aniso_U_12
    _atom_site_aniso_U_13
    _atom_site_aniso_U_23
    Ni1 0.00930(8) 0.01046(8) 0.00940(8) -0.00031(6) 0.00354(6) -0.00005(6)
    O1 0.0215(5) 0.0220(5) 0.0112(4) -0.0029(4) 0.0063(4) -0.0029(4)
    O2 0.0223(5) 0.0265(6) 0.0232(5) -0.0033(5) 0.0140(4) -0.0018(5)
    N1 0.0111(5) 0.0088(5) 0.0113(5) 0.0011(4) 0.0036(4) 0.0018(4)
    N2 0.0102(5) 0.0123(5) 0.0092(5) -0.0007(4) 0.0028(4) 0.0002(4)
    C1 0.0114(5) 0.0082(5) 0.0114(6) 0.0006(4) 0.0036(4) 0.0016(4)
    C2 0.0116(5) 0.0088(6) 0.0111(6) 0.0010(4) 0.0038(4) 0.0008(4)
    C3 0.0159(6) 0.0108(6) 0.0113(6) 0.0018(5) 0.0035(5) 0.0012(5)
    C4 0.0203(7) 0.0129(6) 0.0102(6) -0.0007(5) 0.0009(5) 0.0002(5)
    C5 0.0156(6) 0.0145(6) 0.0151(6) -0.0027(5) -0.0015(5) 0.0007(5)
    C6 0.0127(6) 0.0103(6) 0.0145(6) -0.0002(5) 0.0021(5) 0.0024(5)
    C7 0.0116(6) 0.0169(6) 0.0213(7) -0.0024(5) 0.0044(5) 0.0013(5)
    C8 0.0142(6) 0.0159(6) 0.0217(7) -0.0007(5) 0.0097(5) 0.0014(5)
    C9 0.0162(6) 0.0121(6) 0.0144(6) -0.0008(5) 0.0070(5) -0.0002(5)
    C10 0.0152(6) 0.0103(6) 0.0100(5) 0.0002(5) 0.0023(5) 0.0015(4)
    C11 0.0137(6) 0.0092(6) 0.0129(6) 0.0006(5) 0.0012(5) 0.0014(5)
    C12 0.0187(7) 0.0153(6) 0.0153(6) 0.0007(5) -0.0019(5) -0.0001(5)
    C13 0.0182(7) 0.0213(7) 0.0231(7) 0.0002(6) -0.0064(6) -0.0024(6)
    C14 0.0118(6) 0.0208(7) 0.0313(8) -0.0008(5) -0.0011(6) -0.0004(6)
    C15 0.0125(6) 0.0158(6) 0.0224(7) 0.0006(5) 0.0035(5) 0.0004(5)
    C16 0.0129(6) 0.0094(6) 0.0150(6) 0.0002(5) 0.0015(5) 0.0012(5)
    C17 0.0151(6) 0.0128(6) 0.0166(6) -0.0014(5) 0.0030(5) -0.0010(5)

_geom_special_details                   
;

All esds (except the esd in the dihedral angle between two l.s. planes)
are estimated using the full covariance matrix.  The cell esds are taken
into account individually in the estimation of esds in distances, angles
and torsion angles; correlations between esds in cell parameters are only
used when they are defined by crystal symmetry.  An approximate (isotropic)
treatment of cell esds is used for estimating esds involving l.s. planes.
;

loop_
    _geom_bond_atom_site_label_1
    _geom_bond_atom_site_label_2
    _geom_bond_site_symmetry_2
    _geom_bond_distance
    _geom_bond_publ_flag
    Ni1 C17 . 1.7584(14) ?
    Ni1 N2 . 1.8574(11) ?
    Ni1 C16 . 1.9189(13) ?
    Ni1 N1 . 1.9354(11) ?
    O1 C10 . 1.2294(16) ?
    O2 C17 . 1.1344(17) ?
    N1 C3 . 1.3290(17) ?
    N1 C1 . 1.3766(16) ?
    N2 C10 . 1.3658(17) ?
    N2 C2 . 1.3890(16) ?
    C1 C6 . 1.4052(18) ?
    C1 C2 . 1.4250(18) ?
    C2 C9 . 1.3852(17) ?
    C3 C4 . 1.4039(19) ?
    C4 C5 . 1.368(2) ?
    C5 C6 . 1.4168(19) ?
    C6 C7 . 1.4163(19) ?
    C7 C8 . 1.370(2) ?
    C8 C9 . 1.4125(19) ?
    C10 C11 . 1.4876(18) ?
    C11 C12 . 1.3878(19) ?
    C11 C16 . 1.4041(18) ?
    C12 C13 . 1.392(2) ?
    C13 C14 . 1.387(2) ?
    C14 C15 . 1.397(2) ?
    C15 C16 . 1.3980(19) ?

loop_
    _geom_angle_atom_site_label_1
    _geom_angle_atom_site_label_2
    _geom_angle_atom_site_label_3
    _geom_angle_site_symmetry_1
    _geom_angle_site_symmetry_3
    _geom_angle
    _geom_angle_publ_flag
    C17 Ni1 N2 . . 175.14(6) ?
    C17 Ni1 C16 . . 91.77(6) ?
    N2 Ni1 C16 . . 84.62(5) ?
    C17 Ni1 N1 . . 99.62(6) ?
    N2 Ni1 N1 . . 84.06(5) ?
    C16 Ni1 N1 . . 168.56(5) ?
    C3 N1 C1 . . 118.29(11) ?
    C3 N1 Ni1 . . 129.48(9) ?
    C1 N1 Ni1 . . 112.22(8) ?
    C10 N2 C2 . . 124.76(11) ?
    C10 N2 Ni1 . . 119.00(9) ?
    C2 N2 Ni1 . . 116.15(8) ?
    N1 C1 C6 . . 122.72(12) ?
    N1 C1 C2 . . 115.41(11) ?
    C6 C1 C2 . . 121.86(12) ?
    C9 C2 N2 . . 129.56(12) ?
    C9 C2 C1 . . 118.27(12) ?
    N2 C2 C1 . . 112.16(11) ?
    N1 C3 C4 . . 122.54(12) ?
    C5 C4 C3 . . 119.57(12) ?
    C4 C5 C6 . . 119.84(13) ?
    C1 C6 C7 . . 118.40(12) ?
    C1 C6 C5 . . 117.02(12) ?
    C7 C6 C5 . . 124.58(13) ?
    C8 C7 C6 . . 119.45(13) ?
    C7 C8 C9 . . 122.37(13) ?
    C2 C9 C8 . . 119.63(13) ?
    O1 C10 N2 . . 126.42(12) ?
    O1 C10 C11 . . 124.72(12) ?
    N2 C10 C11 . . 108.86(11) ?
    C12 C11 C16 . . 122.32(13) ?
    C12 C11 C10 . . 121.83(12) ?
    C16 C11 C10 . . 115.84(11) ?
    C11 C12 C13 . . 119.13(14) ?
    C14 C13 C12 . . 119.68(14) ?
    C13 C14 C15 . . 120.96(14) ?
    C14 C15 C16 . . 120.32(14) ?
    C15 C16 C11 . . 117.59(12) ?
    C15 C16 Ni1 . . 131.00(11) ?
    C11 C16 Ni1 . . 111.39(9) ?
    O2 C17 Ni1 . . 178.66(13) ?

_shelx_res_file                         
;


    jh54cms_a.res created by SHELXL-2014/7

TITL jh54cms_a.res in P2(1)/c
CELL  0.71073  10.9298   7.1659  17.2345   90.000  101.057   90.000
ZERR    1.000   0.0005   0.0003   0.0007    0.000    0.001    0.000
LATT 1
SYMM -X, 1/2+Y, 1/2-Z
SFAC C  H  N  Ni O
UNIT 68  40  8  4  8
L.S. 10
ACTA
FMAP 2
PLAN 20
SIZE 0.057 0.12 0.476
TEMP -173.150
WGHT    0.025400    1.071100
FVAR       0.42577
NI1   4    0.390878    0.716547    0.508510    11.00000    0.00930    0.01046 =
         0.00940   -0.00005    0.00354   -0.00031
O1    5    0.495817    0.576343    0.307992    11.00000    0.02147    0.02197 =
         0.01123   -0.00286    0.00628   -0.00293
O2    5    0.229213    0.714923    0.623175    11.00000    0.02227    0.02651 =
         0.02322   -0.00181    0.01402   -0.00330
N1    3    0.540724    0.818103    0.572881    11.00000    0.01106    0.00881 =
         0.01128    0.00183    0.00363    0.00106
N2    3    0.489036    0.695562    0.432095    11.00000    0.01016    0.01228 =
         0.00917    0.00021    0.00277   -0.00067
C1    1    0.638422    0.824257    0.533032    11.00000    0.01145    0.00822 =
         0.01136    0.00157    0.00355    0.00056
C2    1    0.611468    0.756486    0.453852    11.00000    0.01163    0.00881 =
         0.01107    0.00081    0.00379    0.00096
C3    1    0.559553    0.881524    0.646681    11.00000    0.01594    0.01083 =
         0.01127    0.00119    0.00346    0.00177
AFIX  43
H3    2    0.492586    0.877421    0.674567    11.00000   -1.20000
AFIX   0
C4    1    0.674582    0.954350    0.685023    11.00000    0.02032    0.01290 =
         0.01024    0.00025    0.00085   -0.00075
AFIX  43
H4    2    0.684307    0.999983    0.737605    11.00000   -1.20000
AFIX   0
C5    1    0.772585    0.959179    0.646176    11.00000    0.01559    0.01448 =
         0.01515    0.00070   -0.00149   -0.00270
AFIX  43
H5    2    0.850945    1.007140    0.671896    11.00000   -1.20000
AFIX   0
C6    1    0.756933    0.892481    0.567497    11.00000    0.01270    0.01029 =
         0.01449    0.00243    0.00205   -0.00020
C7    1    0.851403    0.892527    0.521578    11.00000    0.01161    0.01690 =
         0.02125    0.00129    0.00436   -0.00238
AFIX  43
H7    2    0.932818    0.935794    0.543606    11.00000   -1.20000
AFIX   0
C8    1    0.824398    0.829645    0.445111    11.00000    0.01419    0.01588 =
         0.02174    0.00142    0.00969   -0.00069
AFIX  43
H8    2    0.888125    0.831610    0.414593    11.00000   -1.20000
AFIX   0
C9    1    0.705219    0.762012    0.410034    11.00000    0.01616    0.01210 =
         0.01436   -0.00024    0.00702   -0.00081
AFIX  43
H9    2    0.689449    0.720546    0.356688    11.00000   -1.20000
AFIX   0
C10   1    0.439687    0.614250    0.361331    11.00000    0.01520    0.01033 =
         0.01005    0.00145    0.00227    0.00021
C11   1    0.305207    0.576022    0.358832    11.00000    0.01372    0.00918 =
         0.01293    0.00145    0.00117    0.00057
C12   1    0.228331    0.506063    0.291618    11.00000    0.01874    0.01528 =
         0.01531   -0.00005   -0.00190    0.00074
AFIX  43
H12   2    0.261110    0.477980    0.245747    11.00000   -1.20000
AFIX   0
C13   1    0.102599    0.477588    0.292295    11.00000    0.01821    0.02128 =
         0.02305   -0.00243   -0.00637    0.00017
AFIX  43
H13   2    0.048817    0.429278    0.246838    11.00000   -1.20000
AFIX   0
C14   1    0.056190    0.520062    0.359629    11.00000    0.01181    0.02077 =
         0.03132   -0.00040   -0.00115   -0.00085
AFIX  43
H14   2   -0.029832    0.501559    0.359779    11.00000   -1.20000
AFIX   0
C15   1    0.134101    0.589675    0.427260    11.00000    0.01254    0.01584 =
         0.02237    0.00036    0.00354    0.00057
AFIX  43
H15   2    0.100805    0.617546    0.472956    11.00000   -1.20000
AFIX   0
C16   1    0.260826    0.618516    0.428013    11.00000    0.01290    0.00936 =
         0.01498    0.00123    0.00152    0.00024
C17   1    0.292591    0.717812    0.578207    11.00000    0.01510    0.01283 =
         0.01658   -0.00104    0.00297   -0.00143
HKLF 4

REM  jh54cms_a.res in P2(1)/c
REM R1 =  0.0248 for    3417 Fo > 4sig(Fo)  and  0.0319 for all    3891 data
REM    199 parameters refined using      0 restraints

END

WGHT      0.0252      1.0721

REM Highest difference peak  0.537,  deepest hole -0.290,  1-sigma level  0.063
Q1    1   0.3674  0.6057  0.3603  11.00000  0.05    0.54
Q2    1   0.6269  0.7952  0.4927  11.00000  0.05    0.46
Q3    1   0.6203  0.9130  0.6645  11.00000  0.05    0.46
Q4    1   0.1988  0.5889  0.4282  11.00000  0.05    0.41
Q5    1   0.7635  0.9183  0.6031  11.00000  0.05    0.41
Q6    1   0.2824  0.5954  0.3924  11.00000  0.05    0.41
Q7    1   0.6988  0.8548  0.5502  11.00000  0.05    0.39
Q8    1   0.7620  0.8088  0.4302  11.00000  0.05    0.39
Q9    1   0.8017  0.8931  0.5439  11.00000  0.05    0.39
Q10   1   0.1672  0.4933  0.2943  11.00000  0.05    0.38
Q11   1   0.6582  0.7638  0.4321  11.00000  0.05    0.37
Q12   1   0.5968  0.8031  0.5586  11.00000  0.05    0.36
Q13   1   0.4863  0.7778  0.5495  11.00000  0.05    0.33
Q14   1   0.7219  0.9484  0.6624  11.00000  0.05    0.33
Q15   1   0.2611  0.5549  0.3238  11.00000  0.05    0.32
Q16   1   0.4656  0.6617  0.3964  11.00000  0.05    0.32
Q17   1   0.8336  0.8374  0.4882  11.00000  0.05    0.32
Q18   1   0.4470  0.7212  0.4484  11.00000  0.05    0.31
Q19   1   0.0879  0.5858  0.3909  11.00000  0.05    0.31
Q20   1   0.5515  0.7186  0.4398  11.00000  0.05    0.30
;
_shelx_res_checksum                     79888

_shelx_hkl_file                         
;
   2   0   0  302.97    8.40
   2   0   0  296.97    8.30
  -2   0   0  298.87    8.30
  -2   0   0  312.37    8.40
  -2   0   0  294.27    8.30
  -2   0   0  290.97    8.30
   2   0   0  307.27    8.30
   2   0   0  294.97    8.30
   3   0   0   51.99    2.30
   3   0   0   47.90    2.30
   3   0   0   47.10    2.30
   3   0   0   44.90    2.20
  -3   0   0   47.70    2.20
  -3   0   0   48.90    2.20
  -3   0   0   52.09    2.40
  -3   0   0   50.79    2.30
   4   0   0   39.20    2.40
   4   0   0   39.10    2.40
   4   0   0   39.50    2.40
  -4   0   0   42.00    2.50
  -4   0   0   37.00    2.20
  -4   0   0   38.80    2.40
   4   0   0   38.60    2.20
  -4   0   0   37.20    2.30
   5   0   0   93.39    3.70
   5   0   0   87.89    3.70
   5   0   0   88.29    3.60
  -5   0   0   92.09    3.70
   5   0   0   94.79    3.40
   5   0   0   87.79    3.40
  -5   0   0   95.79    3.80
   6   0   0  365.26   10.90
   6   0   0  363.06   10.80
  -6   0   0  377.96   11.00
  -6   0   0  389.96   10.90
   6   0   0  373.06   10.70
  -6   0   0  361.46   10.90
   6   0   0  368.96   10.90
   7   0   0   45.90    2.80
   7   0   0   46.90    3.40
   7   0   0   45.90    3.50
  -7   0   0   45.10    3.30
   7   0   0   44.90    3.10
  -7   0   0   46.80    3.20
   7   0   0   45.20    3.40
  -7   0   0   41.50    3.70
   8   0   0  557.14   16.50
  -8   0   0  579.64   16.70
   8   0   0  598.24   16.40
   8   0   0  575.54   16.80
   8   0   0  584.64   16.90
   9   0   0  500.05   15.00
  -9   0   0  493.55   14.70
   9   0   0  464.45   14.60
   9   0   0  506.55   14.40
   9   0   0  511.75   14.90
  10   0   0  179.48    7.50
 -10   0   0  184.78    7.30
  10   0   0  178.98    7.30
  10   0   0  177.38    6.60
 -11   0   0  187.18    7.80
  11   0   0  188.48    8.10
  11   0   0  187.38    7.10
  11   0   0  179.38    7.90
  12   0   0   78.29    6.90
 -12   0   0   76.29    6.80
  12   0   0   85.79    6.50
  12   0   0   75.49    5.30
  13   0   0  416.26   13.80
 -13   0   0  439.16   14.60
  13   0   0  432.96   15.10
  13   0   0  442.46   14.90
 -14   0   0  112.89    8.30
  14   0   0  112.39    9.40
  14   0   0  113.99    9.10
  15   0   0   -1.20    5.90
  15   0   0    8.20    5.80
 -15   0   0   -4.50    5.40
  -1  -1   0  257.97    7.20
  -1  -1   0  261.07    7.20
   1  -1   0  265.47    7.30
   1  -1   0  270.67    7.30
  -1  -1   0  250.07    7.00
   1  -1   0  260.87    7.30
   1   1   0  264.37    7.10
  -1   1   0  251.87    7.20
   1   1   0  260.57    7.20
  -2  -1   0  803.52   22.10
  -2  -1   0  825.32   22.00
   2  -1   0  813.32   22.10
   2  -1   0  845.92   22.10
   2   1   0  794.92   21.90
  -2   1   0  823.52   22.10
  -2   1   0  851.41   22.20
  -2   1   0  800.32   22.10
  -2   1   0  758.12   22.30
   2   1   0  807.52   22.00
   2   1   0  826.82   22.10
   2   1   0  811.72   22.10
   3  -1   0  186.88    5.70
  -3  -1   0  182.88    5.70
   3  -1   0  196.18    5.80
   3  -1   0  191.98    5.80
  -3  -1   0  186.58    5.60
  -3  -1   0  193.08    5.60
   3  -1   0  191.28    5.80
  -3   1   0  192.38    5.70
   3   1   0  192.08    5.30
   3   1   0  192.38    5.80
   3   1   0  192.88    5.70
  -3   1   0  189.48    5.80
  -3   1   0  187.88    5.70
  -3   1   0  190.48    5.80
   3   1   0  187.48    5.30
  -4  -1   0   37.60    2.40
   4  -1   0   38.70    2.50
   4  -1   0   43.60    2.70
  -4  -1   0   39.50    2.40
   4  -1   0   39.50    2.50
  -4  -1   0   42.50    2.30
   4  -1   0   44.20    2.50
   4   1   0   39.30    2.60
  -4   1   0   36.60    2.40
   4   1   0   43.60    2.20
  -4   1   0   40.20    2.50
   4   1   0   40.90    1.90
   4   1   0   43.30    1.80
  -4   1   0   44.90    2.50
  -4   1   0   40.50    2.50
   4   1   0   41.00    2.40
   5  -1   0   19.40    1.90
   5  -1   0   20.60    2.30
  -5  -1   0   19.20    2.30
  -5  -1   0   20.10    2.20
  -5  -1   0   18.10    1.80
   5  -1   0   22.40    2.40
   5  -1   0   17.70    1.80
  -5   1   0   17.00    1.70
   5   1   0   16.30    1.60
  -5   1   0   20.30    1.80
  -5   1   0   21.60    2.30
  -5   1   0   21.00    2.30
   5   1   0   18.40    1.60
   5   1   0   16.40    1.70
   5   1   0   13.80    1.60
  -6  -1   0  410.16   11.50
   6  -1   0  374.46   11.60
   6  -1   0  388.26   11.50
   6  -1   0  402.66   11.60
  -6  -1   0  397.26   11.70
   6  -1   0  397.76   11.70
  -6  -1   0  386.46   11.60
   6   1   0  422.26   11.20
  -6   1   0  371.76   11.60
   6   1   0  389.16   11.40
   6   1   0  415.86   11.70
  -6   1   0  405.26   11.60
  -6   1   0  397.46   11.60
   6   1   0  400.56   11.20
  -6   1   0  392.06   11.60
   6   1   0  401.36   11.70
   7  -1   0  993.80   27.10
   7  -1   0  976.20   27.40
  -7  -1   0  983.30   26.90
  -7  -1   0  945.31   27.90
   7  -1   0  953.80   27.00
  -7  -1   0  931.61   26.90
   7  -1   0  994.30   26.90
   7  -1   0  961.40   27.00
  -7   1   0  988.10   27.00
   7   1   0 1021.40   26.60
  -7   1   0  932.31   27.00
   7   1   0  982.60   27.10
   7   1   0  983.20   26.60
   7   1   0  968.70   27.00
   7   1   0  950.20   26.90
  -8  -1   0  264.57    8.30
   8  -1   0  260.37    8.60
   8  -1   0  249.18    8.40
   8  -1   0  249.58    8.20
   8   1   0  253.97    8.80
   8   1   0  252.07    7.90
   8   1   0  258.67    8.50
   8   1   0  261.57    7.80
   8   1   0  257.17    8.50
  -8   1   0  256.87    8.50
   9  -1   0   10.70    2.10
   9  -1   0    8.80    2.80
   9  -1   0    8.90    2.40
  -9  -1   0   10.00    2.30
  -9   1   0    6.00    2.40
   9   1   0    6.80    2.20
   9   1   0   11.00    1.80
   9   1   0    7.50    2.60
   9   1   0   11.80    2.70
  10  -1   0   30.20    2.80
 -10  -1   0   38.90    4.30
  10  -1   0   38.30    3.70
  10  -1   0   29.00    3.20
  10   1   0   24.90    3.20
  10   1   0   32.30    3.40
 -10   1   0   39.80    3.60
  10   1   0   36.20    3.30
  10   1   0   33.40    3.10
 -11  -1   0  346.37   11.60
  11  -1   0  362.96   12.00
  11  -1   0  347.07   12.20
  11  -1   0  359.26   11.40
  11   1   0  340.87   10.80
  11   1   0  360.06   12.10
  11   1   0  356.16   12.10
 -11   1   0  360.46   11.90
  12  -1   0  311.37   11.50
 -12  -1   0  307.77   10.90
  12  -1   0  292.47   10.50
  12  -1   0  297.87   11.10
  12   1   0  310.27   11.90
  12   1   0  293.17    9.80
  12   1   0  308.97   11.30
 -12   1   0  304.47   11.20
 -13  -1   0   49.10    4.80
  13  -1   0   52.79    5.30
  13  -1   0   30.80    7.70
  13  -1   0   55.39    5.50
  13   1   0   43.90    5.00
  13   1   0   60.69    5.20
 -13   1   0   39.90    4.90
  13   1   0   59.79    6.80
  14  -1   0    7.70    4.10
 -14  -1   0   20.70    4.70
  14  -1   0    9.00    5.00
  14  -1   0   10.80    4.80
 -14   1   0    9.30    5.10
  14   1   0   12.20    5.10
  14   1   0   13.70    5.00
 -15  -1   0   21.10    5.70
  15  -1   0   16.80    6.50
  15  -1   0   17.70    6.30
  15  -1   0   17.10    5.70
  15   1   0   20.30    6.20
  15   1   0   16.80    6.10
 -15   1   0   31.40    6.30
   0  -2   0 1084.99   29.20
   0  -2   0 1094.39   29.10
   0  -2   0 1084.99   29.10
   0   2   0 1068.19   29.20
   0   2   0 1070.49   29.20
   0   2   0 1073.99   29.10
   0   2   0 1058.99   29.10
   1  -2   0 3353.26   89.69
   1  -2   0 3190.58   89.59
  -1  -2   0 3644.34   89.99
   1  -2   0 3266.87   89.59
  -1  -2   0 2887.41   89.69
   1  -2   0 3289.17   89.59
  -1  -2   0 3649.14   90.09
  -1  -2   0 3220.18   89.59
  -1   2   0 3279.87   89.69
  -1   2   0 3218.88   89.59
   1   2   0 3339.77   89.59
   1   2   0 3524.75   89.89
   1   2   0 3567.54   89.79
  -1   2   0 3295.17   89.59
  -1   2   0 3345.47   89.59
   1   2   0 3269.67   89.59
  -2  -2   0   23.50    1.50
   2  -2   0   22.10    1.80
  -2  -2   0   20.00    2.10
  -2  -2   0   22.20    0.90
   2  -2   0   19.70    2.00
  -2  -2   0   19.30    1.70
   2  -2   0   23.40    2.10
   2  -2   0   17.50    2.00
   2  -2   0   17.90    2.10
   2   2   0   18.90    1.40
  -2   2   0   23.00    2.20
  -2   2   0   20.00    1.60
   2   2   0   19.70    2.20
  -2   2   0   20.00    2.00
   2   2   0   16.80    1.80
  -3  -2   0  371.36    9.90
   3  -2   0  362.26   10.10
   3  -2   0  351.76   10.30
  -3  -2   0  353.36   10.10
   3  -2   0  341.37   10.20
  -3  -2   0  353.26   10.20
   3  -2   0  348.77   10.20
   3   2   0  357.76   10.20
   3   2   0  357.26   10.10
  -3   2   0  364.66   10.20
  -3   2   0  345.27   10.00
  -3   2   0  357.36   10.30
   4  -2   0  748.73   21.70
   4  -2   0  799.92   21.80
  -4  -2   0  793.82   21.60
  -4  -2   0  768.12   21.70
   4  -2   0  821.62   21.70
  -4  -2   0  814.72   21.50
   4  -2   0  764.62   21.70
  -4   2   0  769.62   21.70
  -4   2   0  791.72   21.80
  -4   2   0  785.62   21.60
   4   2   0  785.22   21.70
   4   2   0  782.82   21.50
   4   2   0  810.92   21.60
   4   2   0  753.42   21.10
  -4   2   0  785.12   21.70
   5  -2   0 1170.58   32.20
  -5  -2   0 1139.99   32.20
  -5  -2   0 1164.78   32.00
  -5  -2   0 1231.28   31.90
   5  -2   0 1195.88   32.20
   5  -2   0 1182.78   32.10
  -5   2   0 1148.49   32.10
  -5   2   0 1161.08   32.20
  -5   2   0 1189.48   32.20
   5   2   0 1169.28   31.60
   5   2   0 1146.99   31.60
   5   2   0 1168.48   32.10
  -5   2   0 1134.49   32.00
   5   2   0 1180.18   32.20
   5   2   0 1184.38   31.90
  -6  -2   0  111.89    4.00
   6  -2   0  108.19    4.40
   6  -2   0  110.79    4.70
  -6  -2   0  104.89    4.20
   6  -2   0  113.19    4.80
   6  -2   0   94.29    4.40
  -6  -2   0  103.29    4.60
   6   2   0  108.79    4.30
   6   2   0  102.49    3.60
   6   2   0  106.59    4.40
  -6   2   0  113.69    4.60
   6   2   0  109.79    4.10
   6   2   0  109.49    3.40
  -6   2   0  101.89    4.40
  -6   2   0  113.19    4.50
   7  -2   0    4.60    2.20
   7  -2   0    5.80    1.90
  -7  -2   0    6.50    2.00
  -7  -2   0    5.60    1.60
   7   2   0    8.50    1.90
   7   2   0    6.10    1.20
   7   2   0    3.40    1.80
  -7   2   0    5.40    1.90
   7   2   0    7.50    1.90
  -7   2   0    7.00    2.10
   7   2   0    8.20    1.10
  -7   2   0    7.20    2.10
  -8  -2   0  285.17    8.70
   8  -2   0  279.17    9.30
   8  -2   0  288.97    9.20
   8  -2   0  281.87    8.90
  -8   2   0  272.57    9.10
   8   2   0  284.07    9.20
   8   2   0  265.97    8.90
   8   2   0  274.17    8.20
   8   2   0  279.47    8.10
   8   2   0  274.57    9.10
   9  -2   0  791.72   22.60
   9  -2   0  776.02   22.30
  -9  -2   0  793.32   22.10
   9  -2   0  763.42   22.40
   9   2   0  791.62   22.50
  -9   2   0  786.82   22.50
   9   2   0  784.12   21.60
   9   2   0  764.62   21.60
   9   2   0  773.32   22.50
  10  -2   0  366.26   12.20
 -10  -2   0  385.76   11.80
  10  -2   0  388.46   12.60
  10  -2   0  378.36   12.10
  10   2   0  378.26   12.30
  10   2   0  389.26   12.30
  10   2   0  381.66   11.10
 -10   2   0  387.56   12.30
  10   2   0  366.56   11.30
 -11  -2   0   14.20    3.00
  11  -2   0   19.00    3.70
  11  -2   0   16.10    3.00
  11  -2   0   21.20    4.30
  11   2   0   15.30    3.90
  11   2   0   15.50    2.10
 -11   2   0   13.50    4.30
  11   2   0   17.90    3.50
  12  -2   0  118.29    8.10
  12  -2   0  117.29    7.50
  12  -2   0  113.29    9.00
 -12  -2   0  118.69    6.70
  12   2   0  131.79    8.30
 -12   2   0  132.89    7.80
  12   2   0  117.99    7.40
  13  -2   0  177.98    9.20
 -13  -2   0  167.08    8.60
  13  -2   0  164.58    8.60
  13  -2   0  179.98    9.80
 -13   2   0  171.78    9.20
  13   2   0  167.98    9.30
  13   2   0  184.08    9.20
 -14  -2   0  107.49    8.00
  14  -2   0  124.99    8.70
  14  -2   0  107.89    9.80
  14  -2   0  103.49    8.50
  14   2   0  108.59    9.40
  14   2   0  120.99    9.40
 -14   2   0  148.89    9.30
   0  -3   0    0.30    1.50
   0  -3   0    1.40    1.00
   0  -3   0    0.10    1.00
   0  -3   0   -1.50    1.30
   0  -3   0   -0.10    0.90
   0   3   0    0.80    1.10
   0   3   0   -1.80    1.30
   0   3   0    0.00    1.30
  -1  -3   0  462.55   13.00
  -1  -3   0  453.15   13.10
   1  -3   0  463.25   13.00
   1  -3   0  461.45   13.10
  -1  -3   0  470.35   12.80
  -1  -3   0  423.96   12.90
  -1  -3   0  465.35   12.80
   1  -3   0  466.75   13.00
   1  -3   0  468.85   13.00
  -1   3   0  474.35   13.10
   1   3   0  464.95   13.00
  -1   3   0  477.25   13.00
   1   3   0  468.75   12.80
   1   3   0  458.85   13.20
  -1   3   0  470.95   13.00
  -1   3   0  472.85   13.10
   2  -3   0  245.38    7.50
   2  -3   0  242.78    7.50
   2  -3   0  247.78    7.40
  -2  -3   0  244.68    7.10
  -2  -3   0  244.88    7.30
  -2  -3   0  244.38    7.50
  -2  -3   0  256.17    6.90
   2  -3   0  236.48    7.40
   2  -3   0  258.47    7.30
   2   3   0  242.08    7.00
   2   3   0  249.68    6.90
   2   3   0  253.47    7.40
   2   3   0  246.78    7.50
  -2   3   0  254.67    7.40
   3  -3   0  105.29    5.00
  -3  -3   0  113.89    4.00
   3  -3   0  115.09    4.40
   3  -3   0  110.19    4.20
   3  -3   0  109.69    4.40
  -3  -3   0  112.79    4.20
   3  -3   0  113.49    4.10
  -3  -3   0  126.09    3.80
   3  -3   0  109.99    4.20
   3   3   0  120.59    4.10
  -3   3   0  117.59    4.40
   3   3   0  116.59    3.70
  -3   3   0  116.59    4.30
   3   3   0  113.39    4.30
   4  -3   0  259.77    7.70
  -4  -3   0  250.97    8.00
   4  -3   0  258.87    8.10
   4  -3   0  247.48    7.90
  -4  -3   0  248.88    7.70
   4  -3   0  261.47    7.90
  -4  -3   0  271.37    7.50
   4  -3   0  253.27    8.10
  -4   3   0  256.87    7.90
   4   3   0  260.97    7.40
   4   3   0  254.97    7.90
  -4   3   0  241.68    7.60
  -4   3   0  258.87    8.00
  -5  -3   0    3.00    1.30
   5  -3   0    4.30    1.90
   5  -3   0    2.50    2.20
   5  -3   0    3.70    2.00
  -5  -3   0    3.40    1.60
   5  -3   0    4.30    1.80
  -5  -3   0    2.50    1.90
   5  -3   0    5.80    1.60
  -5   3   0    6.30    1.60
   5   3   0    3.50    1.70
  -5   3   0    3.80    1.70
   5   3   0    5.10    1.60
  -5   3   0    3.20    1.70
   5   3   0    4.90    1.30
   6  -3   0  613.94   17.40
  -6  -3   0  603.74   17.30
   6  -3   0  617.34   17.50
  -6  -3   0  621.44   17.00
   6   3   0  610.64   17.50
  -6   3   0  623.64   17.60
  -6   3   0  578.44   17.20
   6   3   0  626.84   17.30
  -6   3   0  608.04   17.50
   6   3   0  584.24   17.00
   7  -3   0  478.55   13.70
  -7  -3   0  468.15   13.20
  -7  -3   0  429.86   13.50
   7  -3   0  466.45   13.90
   7   3   0  485.25   13.70
  -7   3   0  459.85   13.80
   7   3   0  435.26   13.30
  -7   3   0  472.75   13.90
   7   3   0  450.25   13.70
   8  -3   0   18.80    2.70
  -8  -3   0   21.70    2.20
   8  -3   0   18.40    2.50
   8  -3   0   21.40    3.10
   8   3   0   17.40    2.60
   8   3   0   20.60    2.50
  -8   3   0   17.80    2.70
   8   3   0   25.50    3.00
  -9  -3   0    0.30    2.00
   9  -3   0   -1.40    2.60
   9  -3   0    1.60    2.70
   9  -3   0    2.90    2.90
  -9   3   0   -1.50    2.80
   9   3   0    0.10    2.50
   9   3   0   -3.30    1.10
   9   3   0    1.60    2.50
  10  -3   0    3.40    2.70
  10  -3   0    2.10    4.00
 -10  -3   0    4.20    2.40
  10  -3   0    5.00    2.90
  10   3   0    8.10    3.10
  10   3   0    1.70    1.40
  10   3   0   -0.80    3.00
 -10   3   0    6.30    3.50
  11  -3   0   48.40    5.60
  11  -3   0   52.69    5.80
  11  -3   0   44.50    4.60
 -11  -3   0   51.19    4.90
  11   3   0   60.29    6.00
 -11   3   0   53.99    6.10
  11   3   0   50.19    5.90
  12  -3   0  160.08    8.20
 -12  -3   0  157.68    7.30
  12  -3   0  171.48    8.40
  12  -3   0  168.88    9.20
  12   3   0  166.18    8.40
 -12   3   0  140.39    8.70
  12   3   0  146.39    8.20
 -13  -3   0   82.49    6.90
  13  -3   0   96.79    9.10
  13  -3   0   91.69    7.80
  13  -3   0   88.79    7.60
  13   3   0   77.89    8.00
 -13   3   0   68.69    7.90
  13   3   0  100.89    8.10
  14  -3   0   13.50    6.40
  14  -3   0   12.50    5.10
  14  -3   0   17.20    5.30
 -14  -3   0   16.30    4.60
  14   3   0   16.50    5.80
  14   3   0   19.40    5.50
 -14   3   0   14.50    5.70
   0  -4   0  522.25   15.00
   0  -4   0  544.15   14.70
   0  -4   0  536.25   14.80
   0  -4   0  510.45   15.00
   0  -4   0  539.55   14.80
   0   4   0  531.15   15.00
   0   4   0  537.05   14.80
   0   4   0  514.25   15.00
   1  -4   0   66.09    3.00
  -1  -4   0   66.09    2.70
  -1  -4   0   60.09    3.40
  -1  -4   0   63.79    2.80
  -1  -4   0   66.19    2.80
  -1  -4   0   61.19    3.10
   1  -4   0   60.99    3.40
   1  -4   0   63.49    3.30
   1  -4   0   60.59    3.20
  -1   4   0   65.19    3.20
  -1   4   0   64.39    3.30
   1   4   0   62.09    2.80
   1   4   0   80.09    3.50
   1   4   0   62.89    3.20
  -1   4   0   61.49    3.20
   2  -4   0   35.30    2.30
   2  -4   0   34.10    2.80
   2  -4   0   29.40    2.60
  -2  -4   0   30.10    2.10
   2  -4   0   25.10    2.90
   2  -4   0   30.80    3.00
  -2  -4   0   27.00    2.50
  -2  -4   0   28.50    3.00
  -2  -4   0   34.10    2.20
   2   4   0   33.10    2.60
   2   4   0   32.50    2.90
   2   4   0   30.20    1.90
  -2   4   0   32.40    2.90
  -2   4   0   40.40    2.70
  -2   4   0   33.90    3.00
  -3  -4   0  631.04   17.00
  -3  -4   0  613.14   16.70
  -3  -4   0  623.84   16.70
   3  -4   0  615.94   17.40
   3  -4   0  624.84   17.40
   3  -4   0  617.64   17.50
  -3  -4   0  597.14   17.50
   3  -4   0  617.54   17.60
   3  -4   0  600.74   17.30
  -3  -4   0  591.24   17.20
   3  -4   0  617.24   17.20
  -3   4   0  613.64   17.50
   3   4   0  619.44   17.40
   3   4   0  623.54   17.20
   3   4   0  599.04   16.90
  -3   4   0  631.44   17.30
   4  -4   0  235.68    7.30
   4  -4   0  241.68    7.60
  -4  -4   0  224.48    7.40
   4  -4   0  233.78    7.50
   4  -4   0  258.67    9.80
   4  -4   0  231.18    7.90
  -4  -4   0  238.78    7.00
   4  -4   0  222.68    7.70
  -4   4   0  240.28    7.80
   4   4   0  235.88    7.40
  -4   4   0  244.38    7.60
   4   4   0  226.08    6.90
   4   4   0  236.08    7.70
  -5  -4   0  238.28    7.80
   5  -4   0  254.37    7.90
   5  -4   0  257.57    8.20
  -5  -4   0  263.97    7.50
   5  -4   0  241.48    8.00
   5   4   0  255.77    7.90
   5   4   0  251.67    8.20
  -5   4   0  242.08    8.30
   5   4   0  246.08    7.40
  -5   4   0  256.77    8.10
  -5   4   0  228.28    7.70
  -6  -4   0  155.78    6.00
  -6  -4   0  166.28    5.40
   6  -4   0  159.58    6.40
   6  -4   0  157.58    5.90
  -6   4   0  163.88    6.30
  -6   4   0  161.38    6.40
   6   4   0  161.58    5.90
   6   4   0  155.48    6.20
   6   4   0  156.18    5.40
   7  -4   0  169.78    6.40
   7  -4   0  157.48    6.70
  -7  -4   0  165.78    5.60
   7   4   0  148.99    5.70
   7   4   0  165.98    6.30
  -7   4   0  162.18    6.70
   7   4   0  159.78    6.60
  -7   4   0  169.18    6.60
   8  -4   0   80.39    5.20
   8  -4   0   78.99    5.50
   8  -4   0   76.89    5.00
  -8  -4   0   79.89    4.00
  -8   4   0   74.09    5.20
   8   4   0   74.39    4.80
   8   4   0   70.29    4.40
   8   4   0   68.49    5.20
  -9  -4   0  204.28    7.00
   9  -4   0  206.68    8.60
   9  -4   0  199.18    8.10
   9  -4   0  212.18    7.90
  -9   4   0  199.98    8.20
   9   4   0  191.28    7.80
   9   4   0  193.18    8.10
  10  -4   0  472.05   14.80
  10  -4   0  466.95   14.80
  10  -4   0  477.05   15.20
 -10  -4   0  464.95   13.90
  10   4   0  463.15   14.90
 -10   4   0  461.15   14.90
  10   4   0  444.16   14.60
  11  -4   0   79.29    6.90
 -11  -4   0   72.29    5.20
  11  -4   0   80.79    7.80
  11  -4   0   74.19    6.80
  11   4   0   77.39    7.00
 -11   4   0   74.79    7.00
  11   4   0   83.69    6.80
  12  -4   0   51.59    5.80
  12  -4   0   71.39    7.30
 -12  -4   0   71.49    5.60
  12  -4   0   73.09    7.20
  12   4   0   73.79    7.50
 -12   4   0   66.89    7.70
  12   4   0   75.89    7.50
  13  -4   0  143.09   10.40
  13  -4   0  138.79    9.30
  13  -4   0  143.69    9.10
  13   4   0  118.39    9.50
  13   4   0  137.09    9.60
 -13   4   0  129.69    9.80
   0  -5   0   -0.60    2.10
   0  -5   0   -1.20    1.30
   0  -5   0    0.90    1.70
   0  -5   0   -2.20    2.00
   0  -5   0    2.30    1.60
   0   5   0    0.90    1.70
   0   5   0    1.50    1.80
   0   5   0   -1.30    1.50
   1  -5   0   64.09    3.70
  -1  -5   0   59.29    3.30
   1  -5   0   63.79    3.10
  -1  -5   0   59.39    3.60
  -1  -5   0   65.09    3.00
   1  -5   0   49.99    3.80
   1  -5   0   54.19    4.20
   1  -5   0   65.59    3.50
  -1  -5   0   62.99    3.20
   1   5   0   64.39    3.90
   1   5   0   57.39    3.60
  -1   5   0   60.99    3.60
  -1   5   0   58.89    3.70
  -1   5   0   60.49    3.60
   1   5   0   65.69    3.60
  -2  -5   0   55.79    3.60
  -2  -5   0   61.89    2.80
   2  -5   0   55.29    4.00
  -2  -5   0   61.19    3.30
   2  -5   0   55.19    4.00
   2  -5   0   54.49    4.00
  -2  -5   0   61.89    3.10
   2  -5   0   57.29    3.60
   2  -5   0   56.89    3.20
  -2   5   0   63.39    3.80
  -2   5   0   56.09    3.90
  -2   5   0   57.99    3.50
   2   5   0   60.49    3.90
   2   5   0   61.99    3.50
  -3  -5   0  175.18    5.50
  -3  -5   0  168.78    5.00
   3  -5   0  175.28    6.90
  -3  -5   0  153.08    6.00
  -3  -5   0  166.48    5.40
   3  -5   0  172.98    6.10
   3  -5   0  165.98    5.80
   3  -5   0  164.68    6.40
   3   5   0  178.58    6.00
  -3   5   0  169.58    6.30
   3   5   0  165.08    6.20
  -3   5   0  169.78    6.10
  -4  -5   0   88.09    4.40
   4  -5   0   97.59    4.30
   4  -5   0   94.49    4.60
  -4  -5   0   98.39    4.50
   4   5   0   90.49    3.50
  -4   5   0   89.19    4.50
   4   5   0   93.59    4.70
  -4   5   0   87.79    5.00
   4   5   0   94.99    4.30
   5  -5   0   10.00    2.60
  -5  -5   0    9.60    2.40
   5  -5   0    9.60    2.10
  -5  -5   0   10.60    1.80
  -5   5   0   11.20    2.40
   5   5   0   13.30    1.60
   5   5   0    9.10    2.10
  -5   5   0    7.20    2.50
   5   5   0   10.40    2.50
   6  -5   0   60.19    4.90
   6  -5   0   59.79    4.30
  -6  -5   0   66.09    3.50
   6   5   0   63.69    4.20
   6   5   0   64.29    4.70
  -6   5   0   65.99    4.80
   6   5   0   61.29    3.40
  -6   5   0   71.19    5.00
  -7  -5   0    9.30    1.90
   7  -5   0    8.70    3.10
   7  -5   0   10.70    2.50
   7  -5   0    7.60    2.90
   7   5   0    6.00    3.00
  -7   5   0    8.40    3.00
   7   5   0    8.00    2.10
   7   5   0    5.70    2.50
  -8  -5   0   45.00    3.60
   8  -5   0   34.30    3.80
   8  -5   0   62.99    5.10
   8  -5   0   45.20    4.40
  -8   5   0   49.90    5.40
   8   5   0   53.29    4.60
   8   5   0   49.50    4.70
   9  -5   0    6.50    3.80
  -9  -5   0    2.10    2.20
   9  -5   0    5.70    3.20
   9  -5   0    4.50    3.30
   9   5   0    5.10    3.00
   9   5   0    3.00    3.60
  -9   5   0    4.50    3.30
  10  -5   0   48.40    5.30
 -10  -5   0   43.10    4.20
  10  -5   0   43.30    4.60
  10   5   0   37.60    4.10
 -10   5   0   40.40    4.50
  10   5   0   52.79    5.00
  11  -5   0   11.80    4.30
  11  -5   0   18.00    4.70
 -11  -5   0   20.40    3.90
  11  -5   0   16.50    4.90
 -11   5   0   21.50    4.60
  11   5   0   15.90    4.40
  12  -5   0   23.30    5.00
  12  -5   0   23.70    5.00
  12  -5   0   25.90    6.20
 -12   5   0   33.60    5.80
  12   5   0   18.60    4.70
  12   5   0   28.70    5.30
  13  -5   0    8.20    5.20
  13  -5   0    1.00    7.00
  13  -5   0   -3.00    5.40
  13   5   0   -0.30    5.70
  13   5   0   -1.50    5.20
 -13   5   0   10.30    6.70
   0  -6   0  159.98    6.00
   0  -6   0  166.38    5.70
   0  -6   0  163.38    6.00
   0   6   0  159.58    6.30
   0   6   0  174.48    6.40
   1  -6   0  102.79    5.00
   1  -6   0  110.29    4.40
  -1  -6   0  110.09    4.20
  -1  -6   0  109.79    4.30
  -1  -6   0  103.09    4.50
  -1  -6   0  110.59    4.60
  -1   6   0  109.99    5.20
   1   6   0  112.99    5.20
  -1   6   0  106.39    4.90
  -1   6   0  102.39    5.10
   1   6   0  114.19    5.00
   2  -6   0   10.70    2.10
  -2  -6   0   15.30    1.90
  -2  -6   0   12.40    2.10
  -2  -6   0   15.30    1.80
   2  -6   0   12.50    2.00
   2  -6   0   13.50    2.40
   2   6   0   11.10    2.30
  -2   6   0   15.70    2.50
   2   6   0   14.40    2.70
  -3  -6   0   30.80    2.30
   3  -6   0   37.60    3.50
  -3  -6   0   31.30    3.20
  -3  -6   0   37.50    2.60
   3  -6   0   31.50    3.80
  -3  -6   0   35.30    2.80
   3   6   0   37.90    4.20
  -3   6   0   38.90    3.80
   3   6   0   37.30    3.70
  -3   6   0   31.50    3.00
   4  -6   0   20.20    2.80
   4  -6   0   19.20    2.40
  -4  -6   0   24.40    2.70
  -4  -6   0   23.00    2.20
   4   6   0   22.10    3.20
  -4   6   0   18.70    2.60
  -4   6   0   30.40    3.20
   4   6   0   21.60    2.60
   5  -6   0   -1.70    2.60
   5  -6   0    1.00    2.80
   5  -6   0    3.40    2.30
  -5  -6   0   -0.40    1.60
  -5  -6   0   -1.10    1.90
   5   6   0    1.10    2.40
  -5   6   0    7.40    3.00
  -5   6   0    1.60    2.70
   5   6   0   -0.20    2.80
   6  -6   0   12.00    2.70
   6  -6   0   11.80    2.90
   6  -6   0   12.70    3.20
  -6  -6   0   10.40    1.90
   6   6   0    9.10    2.60
  -6   6   0    7.80    3.10
   6   6   0   10.80    3.20
  -7  -6   0   80.19    4.10
   7  -6   0   70.89    6.30
   7  -6   0   93.69    5.40
  -7   6   0   84.19    6.20
   7   6   0   72.99    5.20
   7   6   0   76.29    6.10
   8  -6   0   28.00    3.70
  -8  -6   0   35.70    3.50
   8  -6   0   26.80    3.80
   8  -6   0   34.80    4.60
   8   6   0   34.40    4.40
   8   6   0   37.00    3.60
  -8   6   0   29.70    4.00
   9  -6   0   72.49    6.40
   9  -6   0   60.79    7.30
   9  -6   0   61.79    6.70
  -9   6   0   61.39    6.90
   9   6   0   69.29    6.80
   9   6   0   58.59    6.10
  10  -6   0   70.09    5.90
  10  -6   0   58.39    5.80
  10  -6   0   60.69    7.10
  10   6   0   61.39    6.80
  10   6   0   63.19    7.40
 -10   6   0   76.89    8.10
  11  -6   0   51.79    5.60
  11  -6   0   64.39    7.00
  11  -6   0   77.89    8.40
  11   6   0   50.89    5.70
  11   6   0   63.79    5.60
 -11   6   0   54.39    5.90
  12  -6   0   10.20    6.50
  12  -6   0    6.90    5.60
  12  -6   0    1.50    5.10
  12   6   0    6.80    6.30
 -12   6   0   12.20    6.30
   0  -7   0   -0.60    1.90
   0  -7   0    1.90    2.00
   0   7   0    5.80    2.70
   0   7   0    0.30    2.80
   1  -7   0   43.00    4.20
  -1  -7   0   39.00    4.40
  -1  -7   0   32.50    3.40
   1  -7   0   54.39    3.90
  -1  -7   0   43.70    4.20
   1  -7   0   43.90    3.80
  -1  -7   0   35.90    3.40
   1   7   0   42.40    4.60
   1   7   0   38.00    3.50
  -1   7   0   34.50    3.40
  -2  -7   0    7.00    1.70
   2  -7   0    5.20    2.30
  -2  -7   0    8.80    2.40
   2  -7   0    3.70    2.40
  -2  -7   0    2.60    1.90
   2  -7   0    1.90    2.60
  -2  -7   0    5.10    2.50
   2  -7   0    6.40    2.20
   2   7   0    8.40    3.20
   2   7   0    5.90    2.60
   3  -7   0    8.70    2.40
   3  -7   0    4.00    2.70
  -3  -7   0    0.90    1.80
  -3  -7   0    3.70    1.80
   3  -7   0   -1.40    2.60
  -3  -7   0    6.90    3.40
   3  -7   0    3.30    2.40
   3   7   0   -1.50    2.60
   3   7   0    4.60    3.00
   4  -7   0    4.70    3.10
   4  -7   0   -0.60    2.70
   4  -7   0    0.40    2.60
  -4  -7   0    6.10    1.90
  -4   7   0    0.30    2.90
   4   7   0    5.80    3.30
   4   7   0    8.50    2.70
  -5  -7   0    5.80    2.00
   5  -7   0    4.90    3.60
   5  -7   0    6.50    4.30
   5  -7   0   10.20    2.80
   5   7   0    2.40    3.20
  -5   7   0   11.20    3.10
   5   7   0    4.30    2.80
   6  -7   0    3.70    3.50
   6  -7   0    5.30    3.10
  -6  -7   0    1.90    2.10
   6  -7   0    4.60    3.60
  -6   7   0   -2.10    5.60
   6   7   0    8.40    2.90
   6   7   0    5.80    3.70
   7  -7   0    0.30    3.70
   7  -7   0    5.40    4.10
   7   7   0   -0.50    4.10
  -7   7   0    5.30    3.70
   7   7   0    5.40    3.20
   8  -7   0   24.00    4.70
   8  -7   0   37.70    4.30
   8  -7   0   24.20    4.20
  -8   7   0   32.20    4.80
   8   7   0   36.40    4.60
   8   7   0   38.40    5.20
   9  -7   0   -4.70    4.60
   9  -7   0    0.60    4.90
   9  -7   0    3.70    4.10
   9   7   0   -3.90    4.50
  -9   7   0    1.80    4.90
   9   7   0    1.60    4.60
  10  -7   0    7.40    5.00
  10  -7   0   -2.80    5.80
  10  -7   0    1.50    5.10
  10   7   0   -2.90    5.20
 -10   7   0    5.80    5.50
   0  -8   0   -1.80    2.30
   0  -8   0    4.40    2.40
   0   8   0    1.30    3.30
   1  -8   0   28.60    3.10
   1  -8   0   31.60    3.60
   1  -8   0   28.40    5.20
  -1  -8   0   29.60    2.70
  -1  -8   0   26.40    2.80
   1  -8   0   28.50    2.90
   1   8   0   27.30    3.60
   1   8   0   28.50    4.30
  -2  -8   0   13.90    2.50
  -2  -8   0   20.00    2.30
   2  -8   0   19.20    2.90
   2  -8   0   20.50    3.50
   2  -8   0   23.60    3.10
   2   8   0   15.30    3.50
   2   8   0   19.70    4.00
   3  -8   0    0.30    5.20
  -3  -8   0   -2.00    2.30
   3  -8   0   -0.50    3.00
   3  -8   0    5.90    2.80
   3   8   0    0.20    3.10
   3   8   0    0.20    3.60
   4  -8   0   -7.90    3.30
   4  -8   0   -0.30    3.00
   4  -8   0   -3.90    3.50
   4  -8   0    0.50    3.40
   4   8   0   -2.20    3.30
   4   8   0    1.40    3.90
   5  -8   0    6.70    3.30
   5  -8   0   12.80    3.80
   5  -8   0   12.90    3.50
   5  -8   0    9.30    4.00
   5   8   0   17.50    3.60
   5   8   0   11.70    4.20
   6  -8   0  146.19    8.60
   6  -8   0  145.09    8.00
   6  -8   0  132.79    7.40
   6   8   0  125.49    8.10
  -6   8   0  118.49    8.00
   6   8   0  113.49    7.30
   7  -8   0   48.10    5.50
   7  -8   0   36.40    4.50
   7  -8   0   53.89    5.80
  -7   8   0   40.40    5.00
   7   8   0   50.29    5.60
   7   8   0   36.50    4.60
   8  -8   0    2.50    4.80
   8  -8   0    1.90    5.40
   8  -8   0    3.20    4.40
  -8   8   0    4.50    4.90
   8   8   0    7.00    5.40
   9  -8   0    4.10    5.30
   9  -8   0    7.30    4.90
   9  -8   0   -2.20    5.90
   9   8   0    3.80    5.90
  -9   8   0    3.70    5.50
   0  -9   0   -0.40    3.00
   0  -9   0    1.30    3.50
   0  -9   0   -6.40    3.10
   0  -9   0    9.00    3.80
   1  -9   0   57.49    5.60
   1  -9   0   60.19    6.30
   1  -9   0   49.40    5.40
   1  -9   0   65.19    6.60
   1   9   0   71.39    7.10
   1   9   0   51.19    5.10
   2  -9   0   33.70    3.80
   2  -9   0   28.60    4.10
   2  -9   0   28.10    3.60
   2  -9   0   37.40    4.60
   2   9   0   39.70    5.00
   2   9   0   38.90    6.80
   3  -9   0    8.70    4.30
   3  -9   0    6.20    3.90
   3  -9   0   11.30    3.80
   3  -9   0   11.50    3.50
   3   9   0    7.30    4.60
   3   9   0   11.00    7.30
   4  -9   0    6.10    4.40
   4  -9   0    4.50    3.90
   4  -9   0    3.40    3.30
   4  -9   0   -5.60    3.80
   4   9   0    0.50    5.00
   4   9   0   -0.90    4.80
   5  -9   0    5.60    3.80
   5  -9   0   14.20    5.00
   5  -9   0   14.80    4.30
   5  -9   0    3.80    4.60
   5   9   0    8.80    5.00
   6  -9   0   -0.60    4.30
   6  -9   0    3.50    5.40
   6  -9   0   -1.70    4.60
   6  -9   0   -2.10    4.20
   6   9   0    6.60    5.60
   0 -10   0  135.09    8.80
   0 -10   0  125.09    8.60
  -1 -10   0   29.00    5.20
   1 -10   0   24.80    4.90
  -1 -10   0   19.00    4.60
   1 -10   0   34.90    5.20
   2 -10   0   -5.30    4.70
   2 -10   0    1.90    4.80
   2  10   0    2.80    5.60
 -15   0   1    3.30    5.50
  15   0  -1   -4.60    5.90
  15   0  -1    1.70    5.90
  14   0  -1   -0.80    3.80
 -14   0   1    1.40    4.70
  14   0  -1    4.40    4.80
  14   0  -1    2.40    4.90
  13   0  -1   -6.80    3.00
  13   0  -1    6.00    4.00
 -13   0   1    3.30    3.90
  13   0  -1   -1.50    4.30
 -12   0   1   -2.60    4.10
  12   0  -1   -1.70    2.60
  12   0  -1    0.50    3.60
  12   0  -1    0.60    4.00
  11   0  -1    3.40    3.20
 -11   0   1   -1.70    2.70
  11   0  -1   -2.60    3.10
  11   0  -1    2.40    2.30
  10   0  -1    0.10    2.60
  10   0  -1    1.40    2.80
  10   0  -1    1.10    2.00
 -10   0   1   -0.10    2.50
  -9   0   1   -2.10    2.20
   9   0  -1   -2.10    2.30
   9   0  -1   -1.30    2.20
   9   0  -1    2.20    2.40
   9   0  -1    0.30    1.80
   8   0  -1    0.00    2.10
   8   0  -1   -0.80    1.50
  -8   0   1    0.20    1.90
   8   0  -1    1.40    2.10
   8   0  -1   -1.10    1.90
  -7   0   1   -2.30    2.00
  -7   0   1    0.30    1.50
   7   0  -1   -0.80    1.70
   7   0  -1    0.20    1.80
  -7   0   1   -0.90    1.70
   7   0  -1    1.20    1.70
  -7   0   1    0.60    1.80
   7   0  -1   -1.20    1.60
  -6   0   1   -0.40    1.50
  -6   0   1   -0.50    1.80
   6   0  -1   -0.40    1.40
   6   0  -1    1.00    1.60
   6   0  -1   -1.70    1.50
  -6   0   1   -0.90    1.60
  -6   0   1    0.00    1.50
   6   0  -1   -1.90    1.70
   5   0  -1   -1.00    1.90
  -5   0   1    0.70    1.20
   5   0  -1    1.30    1.50
  -5   0   1   -0.80    1.60
   5   0  -1    0.60    1.30
  -5   0   1    0.90    1.50
  -5   0   1    1.30    1.30
   5   0  -1    0.40    1.30
   4   0  -1    1.80    1.20
  -4   0   1    0.30    1.10
   4   0  -1    0.70    1.10
   4   0  -1    0.40    1.20
  -4   0   1    0.30    1.10
   4   0  -1   -0.20    1.20
  -4   0   1    1.20    1.20
  -4   0   1   -0.80    1.10
  -3   0   1   -0.20    0.90
   3   0  -1    1.00    1.00
  -3   0   1   -0.10    1.00
   3   0  -1    0.30    0.90
   3   0  -1   -1.00    1.10
  -3   0   1   -1.10    1.20
   3   0  -1   -0.20    1.10
  -3   0   1    0.00    1.10
  -2   0   1    1.40    0.70
   2   0  -1    2.50    0.90
   2   0  -1    0.70    0.80
  -2   0   1    3.70    0.90
   2   0  -1    0.40    0.90
  -2   0   1   -0.60    0.80
   2   0  -1    1.00    0.70
  -2   0   1   -0.20    0.60
   2   0   1    1.90    0.80
   2   0   1   -0.40    0.80
  -2   0  -1    0.70    0.80
  -2   0  -1    2.40    0.90
  -2   0  -1    0.50    0.90
  -2   0  -1    1.40    0.70
   2   0   1    0.60    0.80
   2   0   1    2.60    1.00
  -3   0  -1   -0.40    1.00
  -3   0  -1   -0.20    1.10
  -3   0  -1    0.60    1.10
   3   0   1    1.30    1.80
   3   0   1   -0.30    1.00
   3   0   1    1.60    1.00
   3   0   1   -0.70    1.20
   3   0   1   -0.50    1.00
   4   0   1   -0.10    1.10
  -4   0  -1   -1.70    1.10
  -4   0  -1    0.90    1.40
   4   0   1   -1.20    1.10
   4   0   1    0.60    1.20
   4   0   1    1.00    1.20
   4   0   1   -0.20    1.30
  -4   0  -1   -0.30    1.30
  -5   0  -1   -1.50    1.50
   5   0   1    2.10    1.30
   5   0   1    0.10    1.40
   5   0   1   -1.60    1.10
   5   0   1    0.20    1.50
  -5   0  -1   -0.70    1.50
   5   0   1   -1.70    1.30
  -6   0  -1   -0.90    1.50
  -6   0  -1   -0.10    1.70
  -6   0  -1   -0.20    1.80
   6   0   1   -1.30    1.40
   6   0   1    0.80    1.60
   6   0   1   -2.20    1.50
   6   0   1    0.80    1.50
   6   0   1    0.10    1.50
   7   0   1    0.70    1.80
   7   0   1   -1.90    1.90
   7   0   1   -1.60    1.60
  -7   0  -1   -0.20    1.60
  -7   0  -1    2.80    2.10
   7   0   1   -0.70    1.40
   7   0   1   -1.10    1.70
  -7   0  -1   -1.10    1.90
   8   0   1    3.10    2.00
   8   0   1   -1.20    1.60
   8   0   1    0.50    2.20
   8   0   1   -0.20    1.90
  -8   0  -1   -3.30    2.00
   9   0   1    2.60    2.40
   9   0   1   -0.30    2.20
  -9   0  -1    0.30    2.30
   9   0   1   -1.90    1.80
  10   0   1    2.60    2.20
  10   0   1    0.80    2.80
 -10   0  -1    1.70    2.50
  10   0   1   -1.10    2.60
  11   0   1    5.20    3.30
 -11   0  -1    0.10    2.90
  11   0   1    2.50    3.10
  11   0   1   -0.30    2.40
  12   0   1   -0.30    3.70
 -12   0  -1    3.50    3.90
  12   0   1   -1.80    2.80
  12   0   1   -2.00    3.40
  13   0   1    4.90    3.30
 -13   0  -1   -2.80    4.10
  13   0   1    4.00    4.20
  13   0   1    0.30    4.40
  14   0   1    3.30    5.10
  14   0   1    1.80    4.70
  14   0   1    1.30    4.90
 -14   0  -1    2.80    4.90
  15  -1  -1   18.00    5.70
  15  -1  -1   13.90    5.30
 -15  -1   1   16.10    5.40
  15  -1  -1    9.10    5.90
  15   1  -1   28.40    6.20
 -15   1   1   11.50    5.90
  15   1  -1   13.00    5.60
  14  -1  -1   -1.30    5.10
  14  -1  -1    0.80    4.80
 -14  -1   1   -3.60    4.40
  14  -1  -1   -0.60    4.10
  14   1  -1    3.80    4.60
 -14   1   1   -2.60    5.10
  14   1  -1   -2.50    4.80
 -13  -1   1   -2.10    3.80
  13  -1  -1    4.30    4.30
  13  -1  -1    5.10    4.60
  13   1  -1   -6.40    4.10
  13   1  -1   -0.10    2.90
  13   1  -1   -2.10    4.20
 -13   1   1   -1.20    4.00
  12  -1  -1   12.60    3.10
  12  -1  -1   12.10    4.00
  12  -1  -1   11.00    3.80
 -12  -1   1    9.60    3.50
  12   1  -1   11.90    2.60
 -12   1   1    9.60    3.60
  12   1  -1   10.30    3.80
  12   1  -1    8.20    5.40
  11  -1  -1   54.99    5.40
 -11  -1   1   43.50    5.00
  11  -1  -1   46.40    4.60
  11  -1  -1   51.99    5.50
 -11   1   1   54.89    5.70
  11   1  -1   39.10    3.90
  11   1  -1   59.09    5.50
  11   1  -1   50.49    5.50
  10  -1  -1  147.69    6.80
 -10  -1   1  150.98    6.40
  10  -1  -1  145.59    6.60
  10  -1  -1  153.78    6.10
  10   1  -1  146.79    6.70
  10   1  -1  152.58    6.70
  10   1  -1  149.29    5.50
 -10   1   1  144.79    6.50
  10   1  -1  142.79    6.20
   9  -1  -1   56.69    4.60
   9  -1  -1   55.79    4.40
   9  -1  -1   56.29    3.90
  -9  -1   1   61.09    4.20
   9   1  -1   60.89    4.40
  -9   1   1   52.09    4.30
   9   1  -1   52.29    3.20
   9   1  -1   50.49    4.40
   9   1  -1   46.90    3.70
   8  -1  -1   11.60    2.10
   8  -1  -1   24.80    2.70
  -8  -1   1   15.60    2.20
   8  -1  -1    8.40    2.70
  -8   1   1   15.20    2.30
   8   1  -1   11.90    2.30
   8   1  -1   15.20    2.30
   8   1  -1   16.40    1.70
   8   1  -1   14.90    1.90
  -8   1   1   15.00    2.20
  -7  -1   1   11.90    2.00
   7  -1  -1    5.80    2.20
   7  -1  -1    7.20    2.10
   7  -1  -1    7.20    1.80
   7  -1  -1    7.40    2.00
  -7  -1   1    7.70    1.80
  -7  -1   1    1.80    2.60
   7   1  -1    9.80    1.90
  -7   1   1    8.50    2.20
   7   1  -1    6.70    1.90
  -7   1   1    7.60    1.80
  -7   1   1    5.10    1.90
   7   1  -1    5.50    1.80
   7   1  -1    8.50    1.30
  -7   1   1   10.50    2.00
   7   1  -1    7.70    1.50
   6  -1  -1    7.30    1.80
  -6  -1   1    9.40    1.60
  -6  -1   1    5.40    1.50
   6  -1  -1    8.00    1.80
   6  -1  -1    7.50    2.00
  -6  -1   1    8.50    1.80
   6  -1  -1    4.90    1.70
   6   1  -1   10.00    1.70
   6   1  -1    6.70    1.90
   6   1  -1    6.70    1.60
  -6   1   1    6.50    1.60
   6   1  -1    8.00    1.10
  -6   1   1    8.40    1.60
   6   1  -1    9.70    1.30
  -6   1   1    6.60    1.70
  -6   1   1    8.90    1.80
  -5  -1   1  181.28    5.90
   5  -1  -1  190.98    5.90
   5  -1  -1  180.18    5.90
   5  -1  -1  174.08    5.80
   5  -1  -1  168.88    5.80
  -5  -1   1  172.38    5.80
  -5  -1   1  179.88    5.60
  -5   1   1  179.98    5.80
  -5   1   1  172.18    5.70
  -5   1   1  162.98    6.00
   5   1  -1  183.58    5.90
   5   1  -1  196.68    5.80
   5   1  -1  174.58    5.60
  -5   1   1  188.38    5.90
   5   1  -1  182.78    5.70
   4  -1  -1   40.60    2.60
   4  -1  -1   47.30    2.70
  -4  -1   1   39.20    2.50
   4  -1  -1   40.20    2.50
  -4  -1   1   43.80    2.40
  -4  -1   1   42.80    2.20
   4  -1  -1   40.50    2.60
  -4  -1   1   41.90    1.80
  -4   1   1   43.10    2.60
   4   1  -1   46.50    2.40
   4   1  -1   45.50    2.30
  -4   1   1   42.30    2.50
  -4   1   1   43.20    2.60
  -4   1   1   38.80    2.40
   4   1  -1   40.30    2.60
   4   1  -1   41.90    1.80
   3  -1  -1    5.50    1.30
  -3  -1   1    5.50    0.70
  -3  -1   1    5.20    1.10
  -3  -1   1    6.80    1.20
   3  -1  -1    4.10    1.20
   3  -1  -1    6.00    1.30
   3  -1  -1    7.00    1.20
  -3  -1   1    3.60    1.10
   3   1  -1    5.50    1.30
  -3   1   1    5.90    1.30
   3   1  -1    5.80    1.00
   3   1  -1    6.50    1.10
  -3   1   1    4.80    1.30
  -3   1   1    5.20    1.10
   3   1  -1    5.10    0.70
  -3   1   1    4.00    1.10
  -2  -1   1   32.50    1.10
   2  -1  -1   30.90    3.30
  -2  -1   1   35.50    1.70
  -2  -1   1   35.70    1.60
   2  -1  -1   33.50    1.90
   2  -1  -1   31.50    3.40
   2  -1  -1   36.80    1.90
   2   1  -1   31.60    1.90
   2   1  -1   35.50    1.70
  -2   1   1   28.20    2.80
  -2   1   1   32.30    1.90
   2   1  -1   34.80    1.60
   2   1  -1   33.80    1.10
  -2   1   1   34.50    1.90
   1  -1  -1  124.19    3.60
  -1  -1   1  120.89    3.30
   1  -1  -1  118.79    3.60
   1  -1  -1  122.89    3.50
  -1  -1   1  117.79    3.50
   1   1  -1  105.69    3.30
  -1   1   1  116.29    3.50
   1   1  -1  120.59    3.50
   1   1  -1  120.79    3.30
  -1   1   1  116.99    3.50
   1   1  -1  109.49    3.50
   0  -1   1  178.18    5.10
   0  -1   1  169.98    5.10
   0  -1  -1  185.08    5.30
   0  -1  -1  182.98    5.20
   0  -1  -1  189.18    5.30
   0  -1   1  189.08    5.30
   0   1   1  161.98    5.20
   0   1  -1  189.38    5.30
   0   1  -1  198.88    5.30
   0   1  -1  177.68    5.30
  -1  -1  -1   11.50    1.30
   1  -1   1   10.90    1.30
   1  -1   1   13.30    1.10
  -1  -1  -1   10.90    1.00
  -1  -1  -1   12.90    0.90
   1   1   1   11.50    1.30
   1   1   1    9.70    0.90
  -1   1  -1   12.50    1.00
   1   1   1   13.70    0.70
   1   1   1   14.00    0.90
  -1   1  -1   12.40    1.30
  -1   1  -1   11.90    1.30
  -2  -1  -1  872.81   24.10
   2  -1   1  918.61   24.30
  -2  -1  -1  887.61   24.20
   2  -1   1  878.91   24.20
   2  -1   1  921.21   24.40
  -2  -1  -1  869.11   24.30
   2  -1   1  901.81   24.30
   2  -1   1  909.41   24.30
   2   1   1  897.81   24.30
  -2   1  -1  893.41   24.40
   2   1   1  879.71   24.20
  -2   1  -1  881.21   24.20
  -2   1  -1  928.31   24.30
   2   1   1  915.21   24.30
   2   1   1  873.11   24.10
   3  -1   1  288.87    8.40
  -3  -1  -1  291.87    8.00
   3  -1   1  296.07    8.30
   3  -1   1  285.67    8.30
   3  -1   1  290.07    8.40
  -3  -1  -1  282.37    8.30
   3  -1   1  295.07    8.30
  -3  -1  -1  288.77    8.10
  -3  -1  -1  288.97    8.30
   3   1   1  282.77    8.30
  -3   1  -1  292.57    8.20
  -3   1  -1  288.57    8.30
   3   1   1  289.47    8.30
   3   1   1  282.17    8.10
   3   1   1  286.97    8.00
  -3   1  -1  291.57    8.40
   4  -1   1   33.20    3.30
   4  -1   1   33.00    2.50
   4  -1   1   37.50    2.40
  -4  -1  -1   36.50    2.40
   4  -1   1   32.90    2.60
  -4  -1  -1   34.20    2.40
   4  -1   1   43.10    2.40
  -4  -1  -1   35.60    2.10
   4   1   1   37.10    2.50
   4   1   1   36.80    2.50
   4   1   1   34.90    2.10
  -4   1  -1   35.50    2.50
   4   1   1   33.50    2.10
  -4   1  -1   38.80    2.40
  -4   1  -1   39.90    2.40
   4   1   1   38.50    1.80
   5  -1   1    2.60    1.50
  -5  -1  -1   -1.10    1.20
   5  -1   1    1.00    1.60
   5  -1   1    1.70    1.30
   5  -1   1    1.20    1.50
  -5  -1  -1    1.00    1.50
  -5  -1  -1    1.10    1.40
  -5   1  -1    0.40    1.50
  -5   1  -1   -0.90    1.40
  -5   1  -1    0.90    1.40
   5   1   1    1.80    1.10
   5   1   1    1.00    1.40
   5   1   1    2.10    1.50
   5   1   1    0.60    1.00
   5   1   1    1.70    1.20
   6  -1   1  105.89    4.10
  -6  -1  -1  106.79    3.90
   6  -1   1   96.79    4.30
  -6  -1  -1   98.09    4.20
   6  -1   1  102.79    4.10
  -6  -1  -1  101.99    4.30
   6  -1   1  104.09    4.30
   6  -1   1   95.89    4.20
   6   1   1  106.09    3.60
  -6   1  -1  100.09    4.20
   6   1   1  100.49    4.30
   6   1   1   98.99    4.20
   6   1   1   99.79    4.00
  -6   1  -1  104.99    4.20
  -6   1  -1   97.09    4.30
   6   1   1  102.89    3.70
  -7  -1  -1    8.50    2.20
   7  -1   1    8.70    1.90
   7  -1   1    4.90    1.90
   7  -1   1    8.00    1.70
  -7  -1  -1    9.20    3.20
   7  -1   1    4.40    2.00
  -7  -1  -1    7.30    1.70
  -7   1  -1    6.80    1.80
   7   1   1    9.80    2.20
  -7   1  -1    6.10    2.00
   7   1   1    7.40    1.90
   7   1   1    8.10    1.60
   7   1   1    8.10    1.70
   7   1   1    6.50    1.80
   8  -1   1   34.70    3.90
   8  -1   1   32.00    3.40
   8  -1   1   35.90    3.50
  -8  -1  -1   37.20    3.20
  -8   1  -1   31.30    3.60
   8   1   1   32.10    3.00
   8   1   1   34.50    3.70
   8   1   1   28.10    2.70
   8   1   1   33.30    2.70
   8   1   1   27.80    2.70
   9  -1   1   95.59    4.90
  -9  -1  -1   91.79    4.70
   9  -1   1   89.19    4.60
   9  -1   1   91.89    5.40
   9   1   1   88.49    5.10
   9   1   1   76.69    5.10
   9   1   1   78.79    4.50
   9   1   1   92.29    4.10
  -9   1  -1   90.19    5.00
  10  -1   1   33.00    3.50
  10  -1   1   22.30    2.80
 -10  -1  -1   35.10    3.20
  10  -1   1   24.70    3.40
  10   1   1   25.10    3.30
  10   1   1   30.00    3.40
  10   1   1   27.10    3.40
  10   1   1   26.80    3.10
 -10   1  -1   28.50    3.30
 -11  -1  -1   -0.20    2.90
  11  -1   1    3.10    2.70
  11  -1   1    3.20    3.20
  11   1   1    4.30    3.30
 -11   1  -1    6.20    3.30
  11   1   1    8.90    3.30
  11   1   1    1.60    2.20
  12  -1   1   11.00    4.00
  12  -1   1    7.70    3.60
  12  -1   1    7.30    3.20
 -12  -1  -1    8.40    3.40
  12   1   1   10.80    3.60
  12   1   1    8.00    2.60
  12   1   1    8.30    3.90
 -12   1  -1    8.60    3.90
  13  -1   1    6.30    4.60
  13  -1   1   10.30    4.20
 -13  -1  -1    5.10    3.90
  13  -1   1    5.30    3.80
  13   1   1    4.60    3.50
  13   1   1   12.00    4.20
 -13   1  -1    6.90    4.30
  13   1   1    8.20    4.60
  14  -1   1    9.10    5.30
  14  -1   1    4.60    4.70
 -14  -1  -1   -2.30    4.60
  14  -1   1    7.20    4.30
  14   1   1    6.00    5.00
 -14   1  -1    2.60    4.70
  14   1   1   18.20    5.50
  14  -2  -1   48.00    5.90
  14  -2  -1   46.50    6.30
 -14  -2   1   39.20    5.20
  14  -2  -1   49.50    5.20
  14   2  -1   34.00    5.60
  14   2  -1   33.70    5.70
 -14   2   1   51.39    5.80
  13  -2  -1    0.80    4.70
  13  -2  -1    2.20    3.80
 -13  -2   1    2.70    3.60
  13  -2  -1    7.20    4.30
  13   2  -1    9.20    4.20
 -13   2   1    2.80    4.30
  13   2  -1    0.10    4.20
  12  -2  -1   55.29    4.80
  12  -2  -1   63.59    7.10
 -12  -2   1   63.29    5.70
  12   2  -1   61.29    6.30
 -12   2   1   62.59    6.40
  12   2  -1   53.39    5.40
  11  -2  -1    2.50    3.30
  11  -2  -1    1.60    2.80
 -11  -2   1   -1.50    2.60
 -11   2   1   -3.30    4.50
  11   2  -1    1.00    1.80
  11   2  -1    2.40    4.20
  11   2  -1    5.70    3.30
  10  -2  -1   84.89    5.20
 -10  -2   1   88.39    5.00
  10  -2  -1   89.79    5.90
  10  -2  -1   89.69    5.50
  10   2  -1   93.29    5.60
  10   2  -1   83.29    5.50
  10   2  -1   78.09    4.30
 -10   2   1   83.39    5.70
  10   2  -1   79.19    3.80
   9  -2  -1  126.69    5.80
   9  -2  -1  129.29    5.60
  -9  -2   1  122.89    5.40
   9  -2  -1  130.09    6.20
   9   2  -1  122.49    4.50
   9   2  -1  130.49    5.70
   9   2  -1  126.39    4.70
  -9   2   1  127.19    5.90
   9   2  -1  119.19    5.80
   8  -2  -1   38.00    4.20
   8  -2  -1   37.70    3.90
  -8  -2   1   38.90    3.40
  -8  -2   1   41.30    4.40
   8   2  -1   43.20    3.80
  -8   2   1   38.40    4.00
  -8   2   1   41.50    4.00
   8   2  -1   40.20    3.60
   8   2  -1   41.20    2.60
   8   2  -1   34.00    3.80
   8   2  -1   37.50    2.30
   7  -2  -1   47.70    3.70
   7  -2  -1   51.09    3.60
  -7  -2   1   44.90    3.30
  -7  -2   1   49.40    3.20
  -7   2   1   54.49    4.20
  -7   2   1   51.79    3.70
  -7   2   1   43.80    3.60
   7   2  -1   47.20    2.20
   7   2  -1   51.49    3.40
   7   2  -1   51.39    3.40
   7   2  -1   47.00    3.50
   7   2  -1   47.60    2.30
   6  -2  -1    3.50    1.90
  -6  -2   1    1.30    1.80
  -6  -2   1    2.30    1.50
   6  -2  -1    4.90    1.80
   6  -2  -1    5.70    1.90
  -6  -2   1    4.50    1.50
   6  -2  -1    3.70    2.10
  -6   2   1    2.80    1.70
  -6   2   1    2.80    1.70
   6   2  -1    4.30    0.90
   6   2  -1    2.90    1.80
   6   2  -1    3.60    0.80
  -6   2   1    4.30    1.80
   6   2  -1    5.10    1.60
   6   2  -1    4.20    1.60
  -6   2   1    5.10    1.80
  -5  -2   1   38.60    2.50
   5  -2  -1   33.40    3.30
   5  -2  -1   37.10    2.90
   5  -2  -1   44.70    2.90
  -5  -2   1   38.40    2.90
  -5  -2   1   43.40    2.60
   5  -2  -1   36.30    3.00
  -5   2   1   41.40    3.00
   5   2  -1   40.90    2.80
  -5   2   1   40.90    2.90
  -5   2   1   39.40    2.90
  -5   2   1   37.60    2.70
   5   2  -1   40.30    2.60
   5   2  -1   38.00    1.50
   5   2  -1   36.30    1.50
   5   2  -1   40.50    2.50
   4  -2  -1   19.70    1.90
   4  -2  -1   24.70    2.30
  -4  -2   1   26.00    2.00
   4  -2  -1   23.60    2.50
  -4  -2   1   29.70    2.10
  -4  -2   1   20.40    2.30
   4  -2  -1   21.50    2.40
   4   2  -1   26.40    2.10
  -4   2   1   24.50    2.60
   4   2  -1   18.80    1.80
  -4   2   1   21.10    2.40
   4   2  -1   24.50    2.00
  -4   2   1   24.90    2.20
   3  -2  -1   32.50    2.40
  -3  -2   1   28.60    2.20
  -3  -2   1   34.90    2.00
   3  -2  -1   27.30    2.50
  -3  -2   1   31.20    1.90
   3  -2  -1   29.80    2.30
   3  -2  -1   30.30    2.50
   3  -2  -1   34.80    2.20
  -3   2   1   33.70    2.50
   3   2  -1   34.20    2.00
  -3   2   1   32.80    2.30
  -3   2   1   29.50    2.10
   3   2  -1   30.90    1.90
   3   2  -1   30.80    2.30
   2  -2  -1   23.60    1.80
   2  -2  -1   23.50    2.30
  -2  -2   1   23.40    0.90
   2  -2  -1   21.70    2.10
   2  -2  -1   21.20    1.90
  -2  -2   1   23.00    0.90
  -2  -2   1   17.90    1.60
  -2  -2   1   28.40    1.70
  -2  -2   1   20.60    2.00
  -2   2   1   26.20    2.30
  -2   2   1   24.60    2.20
   2   2  -1   23.90    2.10
  -2   2   1   21.10    1.70
  -2   2   1   22.20    2.00
   2   2  -1   22.20    1.70
  -1  -2   1 1337.37   35.80
  -1  -2   1 1346.97   35.90
   1  -2  -1 1214.18   36.00
   1  -2  -1 1351.46   36.00
   1  -2  -1 1358.16   36.00
  -1  -2   1 1314.77   35.80
   1  -2  -1 1362.46   36.00
  -1  -2   1 1292.17   35.90
  -1  -2   1 1350.56   36.00
   1   2  -1 1328.87   35.90
  -1   2   1 1352.26   35.90
   1   2  -1 1265.27   35.90
  -1   2   1 1361.46   36.00
  -1   2   1 1333.07   36.00
  -1   2   1 1351.96   36.00
   1   2  -1 1350.16   36.00
   0  -2   1 1573.64   43.00
   0  -2  -1 1586.34   43.00
   0  -2  -1 1584.44   42.90
   0  -2   1 1584.94   42.90
   0  -2  -1 1608.84   43.10
   0  -2   1 1602.14   43.00
   0  -2  -1 1564.94   43.00
   0   2   1 1593.74   43.00
   0   2  -1 1624.24   43.00
   0   2  -1 1625.44   43.00
   0   2  -1 1587.14   43.00
   0   2   1 1563.24   42.90
   0   2   1 1608.54   43.00
   0   2   1 1598.04   43.10
   1  -2   1 8689.43  227.98
  -1  -2  -1 8348.86  226.98
  -1  -2  -1 8179.78  227.48
   1  -2   1 8508.85  227.88
   1  -2   1 7873.51  226.88
   1  -2   1 8378.06  227.48
  -1  -2  -1 8466.85  227.68
   1  -2   1 8625.44  227.48
  -1  -2  -1 8610.14  227.28
  -1   2  -1 8464.95  227.68
   1   2   1 8447.15  227.78
   1   2   1 8707.53  227.28
  -1   2  -1 8463.15  227.78
   1   2   1 8465.15  227.98
  -2  -2  -1  753.32   20.90
   2  -2   1  783.42   21.30
  -2  -2  -1  772.22   21.30
  -2  -2  -1  779.12   21.20
  -2  -2  -1  761.02   21.00
   2  -2   1  797.12   21.30
   2  -2   1  763.42   21.10
   2  -2   1  779.72   21.20
   2  -2   1  782.52   21.30
   2   2   1  759.72   20.90
  -2   2  -1  739.13   21.10
   2   2   1  758.12   20.90
   2   2   1  789.02   21.20
  -2   2  -1  782.52   21.30
  -2   2  -1  794.92   21.30
   2   2   1  806.22   21.30
   3  -2   1  633.44   17.40
   3  -2   1  634.74   17.60
   3  -2   1  625.24   17.50
   3  -2   1  659.43   17.60
  -3  -2  -1  627.74   17.50
  -3  -2  -1  626.44   17.10
  -3  -2  -1  631.14   17.20
  -3  -2  -1  621.64   17.50
   3   2   1  664.63   17.80
   3   2   1  620.74   17.10
  -3   2  -1  643.44   17.60
   3   2   1  641.04   17.50
  -3   2  -1  632.84   17.30
  -3   2  -1  614.54   17.50
  -3   2  -1  605.14   17.90
   3   2   1  624.74   17.20
   4  -2   1  904.91   24.50
  -4  -2  -1  860.81   24.40
  -4  -2  -1  890.41   24.40
   4  -2   1  913.11   24.30
   4  -2   1  847.22   24.40
  -4  -2  -1  914.81   24.10
   4  -2   1  842.82   24.40
  -4   2  -1  903.11   24.50
  -4   2  -1  915.21   24.40
  -4   2  -1  862.71   24.40
   4   2   1  876.51   24.40
  -4   2  -1  885.31   24.20
   4   2   1  869.51   24.50
   4   2   1  882.81   23.90
   4   2   1  907.01   24.10
  -5  -2  -1  199.78    6.50
   5  -2   1  184.98    6.60
   5  -2   1  214.78    6.40
   5  -2   1  198.58    6.60
   5  -2   1  205.28    6.60
  -5  -2  -1  206.98    6.10
   5  -2   1  199.18    6.40
  -5  -2  -1  197.48    6.40
  -5   2  -1  197.08    6.50
   5   2   1  208.78    6.50
   5   2   1  203.58    6.10
   5   2   1  200.28    5.70
   5   2   1  202.68    5.80
  -5   2  -1  187.78    6.30
   5   2   1  201.58    6.50
  -5   2  -1  200.28    6.50
   6  -2   1   19.00    2.30
   6  -2   1   17.00    1.90
  -6  -2  -1   18.40    1.80
  -6  -2  -1   17.80    2.30
   6  -2   1   11.10    2.10
   6  -2   1   11.70    2.00
  -6  -2  -1   18.10    2.00
   6  -2   1   15.30    1.90
   6   2   1   13.70    1.90
  -6   2  -1   19.40    2.30
   6   2   1   17.40    1.70
   6   2   1   17.90    1.70
   6   2   1   20.60    2.10
  -6   2  -1   13.80    1.90
   6   2   1   18.50    1.60
  -6   2  -1   15.20    2.00
   7  -2   1   69.49    3.90
   7  -2   1   72.89    4.30
  -7  -2  -1   71.39    3.40
  -7  -2  -1   71.29    4.10
   7  -2   1   75.79    4.00
   7   2   1   67.39    3.90
   7   2   1   74.29    2.90
   7   2   1   70.19    3.70
   7   2   1   72.29    2.90
   7   2   1   69.49    4.00
  -7   2  -1   74.59    4.10
  -7   2  -1   59.59    3.90
   8  -2   1   48.00    4.40
  -8  -2  -1   46.20    3.30
   8  -2   1   51.19    3.90
   8  -2   1   46.80    3.80
   8   2   1   42.90    4.00
   8   2   1   44.60    2.90
  -8   2  -1   50.09    4.20
   8   2   1   44.60    2.60
   8   2   1   37.70    3.80
   8   2   1   45.20    4.10
   9  -2   1   24.30    3.10
  -9  -2  -1   22.10    2.50
   9  -2   1   37.20    4.20
   9  -2   1   24.70    2.80
  -9   2  -1   33.60    3.40
   9   2   1   30.40    3.10
   9   2   1   34.60    3.30
   9   2   1   29.80    2.40
   9   2   1   28.20    3.00
  10  -2   1   -0.30    2.50
  10  -2   1    6.50    2.90
  10  -2   1    2.30    3.00
 -10  -2  -1    0.20    2.30
  10   2   1    2.80    3.00
  10   2   1    5.80    2.40
  10   2   1    0.10    1.70
 -10   2  -1    2.10    3.10
  10   2   1    2.60    2.90
  11  -2   1   25.60    3.50
  11  -2   1   34.60    3.60
  11  -2   1   18.80    3.90
 -11  -2  -1   32.50    3.40
  11   2   1   35.30    4.10
  11   2   1   32.70    3.40
 -11   2  -1   40.00    4.30
  11   2   1   34.70    4.40
  12  -2   1   71.29    6.20
 -12  -2  -1   66.39    6.00
  12  -2   1   69.39    7.20
  12  -2   1   74.59    6.60
  12   2   1   75.49    6.70
  12   2   1   68.69    6.80
 -12   2  -1   71.49    6.70
  13  -2   1    3.00    4.40
 -13  -2  -1   -1.40    3.70
  13  -2   1    1.40    3.90
  13  -2   1    3.90    5.10
  13   2   1    0.60    4.70
  13   2   1    3.40    4.60
 -13   2  -1    2.30    4.40
  14  -2   1    9.50    4.50
  14  -2   1    9.50    5.00
 -14  -2  -1    4.60    4.50
  14  -2   1    4.40    5.20
  14   2   1    2.00    5.20
  14   2   1    0.00    4.90
 -14   2  -1    1.90    4.80
  14  -3  -1    3.70    4.70
 -14  -3   1    9.10    4.60
  14  -3  -1    4.00    5.90
  14  -3  -1    3.40    5.10
 -14   3   1    6.10    5.70
  14   3  -1    5.30    5.00
  14   3  -1    2.00    5.20
  13  -3  -1    6.30    4.00
 -13  -3   1    0.40    3.60
  13  -3  -1    2.80    5.30
  13  -3  -1    6.00    4.80
  13   3  -1    4.20    4.20
 -13   3   1   -3.80    4.50
  13   3  -1    9.20    4.50
 -12  -3   1    1.30    3.10
  12  -3  -1    1.60    4.30
  12  -3  -1    3.70    3.40
  12  -3  -1    3.80    4.00
 -12   3   1   -3.80    4.20
  12   3  -1    5.00    3.70
  12   3  -1    3.50    6.80
  11  -3  -1   60.19    6.60
  11  -3  -1   65.99    6.70
  11  -3  -1   73.59    6.90
 -11  -3   1   62.59    5.10
 -11   3   1   73.59    6.30
  11   3  -1   63.99    5.90
  11   3  -1   61.29    6.20
  10  -3  -1  248.88    9.60
 -10  -3   1  252.97    8.60
  10  -3  -1  264.37    9.20
  10  -3  -1  257.87    9.40
  10   3  -1  241.78    7.20
  10   3  -1  252.97    9.10
  10   3  -1  232.48    9.30
 -10   3   1  258.17    9.40
   9  -3  -1  101.49    6.10
   9  -3  -1  111.89    6.00
   9  -3  -1  103.39    5.70
  -9  -3   1  108.09    5.00
   9   3  -1  109.39    5.60
  -9   3   1  116.39    5.80
   9   3  -1  112.99    5.90
  -9   3   1  108.39    5.90
   8  -3  -1  104.89    5.10
   8  -3  -1   97.19    5.40
  -8  -3   1  102.29    4.50
  -8   3   1   95.19    5.20
   8   3  -1   89.49    4.90
  -8   3   1   99.09    5.30
   8   3  -1   95.49    5.20
   8   3  -1  102.99    4.90
  -7  -3   1   40.20    3.10
   7  -3  -1   45.70    3.80
   7  -3  -1   35.80    3.90
  -7  -3   1   40.20    3.40
   7   3  -1   36.00    3.30
  -7   3   1   38.70    3.80
  -7   3   1   36.20    3.90
   7   3  -1   42.70    3.40
   7   3  -1   44.10    3.70
  -6  -3   1  100.49    4.00
   6  -3  -1   91.99    4.60
   6  -3  -1   97.09    4.40
  -6  -3   1   97.49    4.10
  -6   3   1   98.19    4.40
   6   3  -1   98.39    4.40
   6   3  -1   89.39    4.00
  -6   3   1   96.49    4.60
   6   3  -1  103.59    4.20
  -6   3   1   96.09    4.30
   5  -3  -1  372.56   11.40
   5  -3  -1  378.16   11.10
   5  -3  -1  366.86   11.20
   5  -3  -1  380.56   11.20
  -5  -3   1  359.16   11.20
   5  -3  -1  363.56   11.40
  -5  -3   1  388.36   10.90
  -5   3   1  374.66   11.00
   5   3  -1  380.26   11.00
  -5   3   1  390.26   11.30
  -5   3   1  382.76   11.20
   5   3  -1  381.16   10.80
   5   3  -1  385.76   11.20
  -4  -3   1   23.40    2.10
   4  -3  -1   23.20    2.10
  -4  -3   1   19.00    2.10
  -4  -3   1   29.50    2.20
   4  -3  -1   21.50    2.20
   4  -3  -1   20.60    2.00
   4  -3  -1   25.80    2.50
   4  -3  -1   20.00    2.20
   4   3  -1   24.60    2.00
   4   3  -1   22.30    2.20
   4   3  -1   22.60    2.00
  -4   3   1   19.30    2.30
  -4   3   1   20.10    2.10
  -4   3   1   23.20    2.70
   3  -3  -1  219.18    6.90
  -3  -3   1  235.88    6.70
  -3  -3   1  229.18    6.70
   3  -3  -1  219.98    6.90
   3  -3  -1  228.98    7.00
   3  -3  -1  228.18    6.80
  -3  -3   1  207.08    6.90
   3  -3  -1  217.88    7.00
   3  -3  -1  220.18    7.10
   3   3  -1  232.28    6.70
   3   3  -1  223.18    7.00
  -3   3   1  220.38    7.00
   3   3  -1  225.18    6.60
  -3   3   1  228.08    6.90
   2  -3  -1    3.30    1.40
  -2  -3   1    5.00    0.80
   2  -3  -1    4.50    2.30
   2  -3  -1    2.30    1.20
  -2  -3   1    5.10    0.70
   2  -3  -1    6.00    1.70
  -2  -3   1    3.40    1.40
   2  -3  -1    3.30    1.40
  -2  -3   1    3.70    1.00
  -2  -3   1    2.40    1.10
  -2   3   1    4.60    1.30
  -2   3   1    4.30    1.60
   2   3  -1    4.70    1.20
   2   3  -1    3.20    0.90
  -1  -3   1  136.39    4.70
  -1  -3   1  144.89    4.30
  -1  -3   1  141.19    4.50
  -1  -3   1  141.19    4.50
   1  -3  -1  135.19    4.80
   1  -3  -1  136.79    4.70
   1  -3  -1  143.39    4.50
  -1  -3   1  143.09    4.40
   1  -3  -1  143.49    4.90
   1   3  -1  148.19    4.80
  -1   3   1  144.49    4.80
  -1   3   1  143.19    4.50
  -1   3   1  144.19    4.70
  -1   3   1  147.99    4.80
   1   3  -1  141.59    4.50
   0  -3  -1  111.19    3.60
   0  -3  -1  112.49    3.80
   0  -3   1  117.79    3.80
   0  -3   1  115.09    3.90
   0  -3   1  107.59    3.90
   0  -3  -1  112.59    4.10
   0  -3  -1  108.89    4.10
   0  -3   1  112.39    3.90
   0  -3   1  117.79    3.80
   0   3   1  109.29    4.20
   0   3  -1  113.09    3.90
   0   3   1  111.99    3.80
   0   3  -1  117.59    3.90
   0   3   1  113.89    4.10
   0   3  -1  119.29    3.90
  -1  -3  -1  751.62   20.80
  -1  -3  -1  760.32   20.50
   1  -3   1  749.53   20.80
  -1  -3  -1  729.53   20.90
  -1  -3  -1  764.52   20.50
   1  -3   1  752.62   20.80
   1  -3   1  775.42   20.80
   1  -3   1  746.73   20.70
   1   3   1  763.02   20.60
   1   3   1  762.02   20.80
  -1   3  -1  759.52   20.80
  -1   3  -1  770.62   20.90
  -1   3  -1  764.32   20.80
  -1   3  -1  774.32   20.80
   1   3   1  715.73   21.60
   2  -3   1   45.50    2.90
  -2  -3  -1   52.19    2.00
   2  -3   1   46.10    3.10
  -2  -3  -1   46.30    2.00
   2  -3   1   53.39    2.40
  -2  -3  -1   45.50    2.60
  -2  -3  -1   43.90    2.80
   2  -3   1   49.40    2.60
   2  -3   1   47.60    2.70
   2  -3   1   48.70    2.70
   2   3   1   51.29    2.00
   2   3   1   52.09    2.80
   2   3   1   49.20    1.90
  -2   3  -1   48.80    4.30
  -2   3  -1   48.60    3.30
   2   3   1   50.59    2.70
   3  -3   1   43.50    3.10
  -3  -3  -1   41.50    2.70
   3  -3   1   39.90    2.80
   3  -3   1   43.40    2.90
  -3  -3  -1   41.30    3.00
   3  -3   1   41.80    2.70
   3  -3   1   44.60    2.60
  -3  -3  -1   42.60    1.60
   3  -3   1   42.90    2.40
  -3  -3  -1   49.10    2.00
   3   3   1   39.90    2.90
  -3   3  -1   39.50    2.80
   3   3   1   45.70    1.60
  -3   3  -1   45.10    2.90
  -4  -3  -1   23.20    2.60
   4  -3   1   17.80    1.90
  -4  -3  -1   26.60    2.20
   4  -3   1   18.50    2.00
   4  -3   1   24.30    2.30
   4  -3   1   27.90    2.80
   4  -3   1   26.60    3.10
  -4  -3  -1   25.30    1.90
   4   3   1   25.20    1.70
  -4   3  -1   23.00    2.20
   4   3   1   23.30    2.70
  -4   3  -1   17.00    1.90
  -4   3  -1   18.20    1.90
   4   3   1   21.00    1.90
  -5  -3  -1    1.20    1.20
   5  -3   1    2.60    1.80
   5  -3   1    2.20    1.50
   5  -3   1    2.30    1.80
  -5  -3  -1    4.70    2.00
  -5  -3  -1    1.40    1.70
   5  -3   1   -0.40    1.80
   5  -3   1    1.30    2.10
   5  -3   1    2.30    1.90
  -5   3  -1    1.50    1.90
  -5   3  -1    2.30    1.80
   5   3   1    4.10    1.20
  -5   3  -1    1.20    1.70
   5   3   1    1.50    1.60
  -5   3  -1    2.20    1.40
   5   3   1    1.30    1.80
   6  -3   1  194.38    6.80
   6  -3   1  185.78    6.60
  -6  -3  -1  184.48    6.60
   6  -3   1  201.88    6.50
   6   3   1  192.68    6.70
   6   3   1  196.98    6.60
  -6   3  -1  189.78    6.40
   6   3   1  184.48    6.10
  -6   3  -1  194.28    6.70
   7  -3   1   21.80    2.40
   7  -3   1   14.70    2.30
   7  -3   1   18.00    2.80
  -7  -3  -1   16.60    1.80
   7   3   1   14.70    1.50
   7   3   1   14.70    1.50
   7   3   1   11.50    2.30
   7   3   1   13.70    2.30
  -7   3  -1   15.50    2.60
   7   3   1   15.20    2.00
   8  -3   1  275.37    9.10
  -8  -3  -1  270.07    8.40
   8  -3   1  269.27    9.40
   8  -3   1  280.67    9.10
  -8   3  -1  266.87    9.20
   8   3   1  262.37    7.70
   8   3   1  267.17    9.10
   8   3   1  271.37    9.20
   8   3   1  261.77    8.70
  -9  -3  -1  138.89    5.40
   9  -3   1  132.59    6.20
   9  -3   1  135.89    6.70
   9  -3   1  131.09    6.20
  -9   3  -1  126.39    6.40
   9   3   1  133.59    6.30
   9   3   1  130.89    6.30
   9   3   1  131.49    4.40
   9   3   1  134.49    4.60
 -10  -3  -1  209.18    7.40
  10  -3   1  207.88    8.10
  10  -3   1  202.78    8.20
  10   3   1  214.78    8.40
  10   3   1  201.68    8.90
  10   3   1  198.58    6.40
  11  -3   1   97.59    6.60
 -11  -3  -1   92.79    5.50
  11  -3   1  106.19    7.40
  11  -3   1  100.89    6.60
  11   3   1   89.89    6.80
  11   3   1  102.79    6.80
 -11   3  -1   88.79    6.80
  12  -3   1    0.40    3.80
 -12  -3  -1    0.20    3.20
  12  -3   1   -0.60    4.80
  12  -3   1    0.90    3.80
  12   3   1   -1.90    3.90
  12   3   1    2.20    4.30
 -12   3  -1    1.10    4.20
  13  -3   1   50.59    5.30
  13  -3   1   54.29    6.40
 -13  -3  -1   51.79    5.10
  13  -3   1   42.40    5.00
  13   3   1   43.70    5.50
 -13   3  -1   52.79    5.70
  13   3   1   43.90    5.40
  14  -3   1   58.89    6.10
  14  -3   1   53.29    7.00
  14  -3   1   65.29    6.30
 -14  -3  -1   63.59    7.20
 -14   3  -1   60.49    6.70
  14   3   1   50.39    6.30
  14   3   1   43.70    6.20
  14  -4  -1    1.10    9.30
  14   4  -1   -5.00    8.70
  13  -4  -1    0.20    5.80
  13  -4  -1   11.20    4.90
 -13  -4   1   15.00    4.10
  13  -4  -1    4.10    4.90
  13   4  -1   14.60    5.10
  13   4  -1   10.60    5.20
 -13   4   1    5.30    5.00
  12  -4  -1   43.20    5.60
 -12  -4   1   57.09    5.50
  12  -4  -1   52.19    5.10
  12  -4  -1   51.89    5.10
 -12   4   1   44.90    5.10
  12   4  -1   65.39    7.30
  12   4  -1   47.60    5.70
  11  -4  -1  531.65   17.00
 -11  -4   1  546.35   16.20
  11  -4  -1  541.15   17.50
  11  -4  -1  553.94   17.10
 -11   4   1  530.25   17.20
  11   4  -1  507.55   16.80
  11   4  -1  550.04   17.30
 -10  -4   1  300.07    9.90
  10  -4  -1  303.57   10.80
  10  -4  -1  293.27   11.30
  10  -4  -1  309.77   10.90
  10   4  -1  300.77   10.60
 -10   4   1  296.77   10.90
  10   4  -1  301.47   10.90
   9  -4  -1   -2.20    2.90
   9  -4  -1    2.80    2.80
  -9  -4   1    0.20    2.20
   9  -4  -1   -1.40    3.30
  -9   4   1   -2.60    2.90
   9   4  -1    1.60    2.60
   9   4  -1    1.10    3.00
  -8  -4   1   61.19    3.80
   8  -4  -1   65.19    4.90
   8  -4  -1   55.09    5.10
   8   4  -1   58.89    5.00
  -8   4   1   64.79    5.20
   8   4  -1   56.49    4.50
   8   4  -1   64.09    4.40
  -8   4   1   62.19    4.90
   7  -4  -1  133.49    5.50
   7  -4  -1  124.89    5.80
  -7  -4   1  115.79    5.30
  -7  -4   1  124.99    4.80
   7   4  -1  112.59    5.00
  -7   4   1  119.89    5.90
   7   4  -1  118.09    5.20
   7   4  -1  124.49    5.60
  -7   4   1  122.19    5.60
  -6  -4   1  200.08    6.30
   6  -4  -1  189.18    6.90
   6  -4  -1  190.18    6.80
  -6  -4   1  186.88    6.60
   6   4  -1  190.78    6.30
  -6   4   1  194.38    7.10
   6   4  -1  192.48    6.50
  -6   4   1  193.68    6.90
   6   4  -1  192.28    7.00
  -5  -4   1    6.60    1.50
   5  -4  -1    8.10    1.90
  -5  -4   1    6.90    1.70
   5  -4  -1    7.30    2.40
   5  -4  -1    8.30    2.20
  -5   4   1    7.20    2.30
   5   4  -1    6.20    1.50
  -5   4   1    1.60    2.10
  -5   4   1    5.80    1.90
   5   4  -1    7.90    2.20
   5   4  -1    5.40    1.70
   4  -4  -1  439.66   13.90
   4  -4  -1  452.25   13.90
   4  -4  -1  429.36   13.00
  -4  -4   1  438.36   12.80
   4  -4  -1  440.46   12.90
   4  -4  -1  421.86   13.00
  -4  -4   1  459.85   12.80
  -4  -4   1  452.75   13.50
   4  -4  -1  461.85   13.10
  -4   4   1  453.45   13.20
  -4   4   1  458.15   13.00
   4   4  -1  445.46   12.60
   4   4  -1  453.65   12.80
   4   4  -1  453.05   13.10
  -3  -4   1  437.96   11.90
   3  -4  -1  434.96   12.70
   3  -4  -1  436.56   12.50
  -3  -4   1  422.06   12.70
   3  -4  -1  420.86   12.80
   3  -4  -1  438.36   12.70
  -3  -4   1  443.46   11.90
  -3  -4   1  431.16   12.40
   3  -4  -1  429.96   12.90
  -3  -4   1  461.05   12.30
   3  -4  -1  427.16   12.60
  -3   4   1  443.46   12.60
   3   4  -1  441.06   12.70
   3   4  -1  434.36   12.20
   3   4  -1  430.66   13.50
  -3   4   1  441.26   12.70
   2  -4  -1  340.67   10.30
   2  -4  -1  332.27   10.20
  -2  -4   1  330.57   10.20
   2  -4  -1  334.67   10.00
  -2  -4   1  343.57   10.00
   2  -4  -1  343.07   10.00
  -2  -4   1  355.96    9.80
  -2  -4   1  351.56    9.60
   2  -4  -1  337.77   10.30
  -2   4   1  357.86   10.20
  -2   4   1  345.47   10.30
   2   4  -1  345.67   10.20
  -2   4   1  342.97   10.00
   2   4  -1  356.26   10.00
  -1  -4   1  476.65   12.80
  -1  -4   1  445.86   13.00
  -1  -4   1  469.95   12.70
   1  -4  -1  450.85   13.00
   1  -4  -1  441.56   13.20
   1  -4  -1  460.45   12.90
  -1  -4   1  466.85   12.90
  -1  -4   1  461.45   12.80
   1  -4  -1  447.16   13.10
  -1  -4   1  456.25   12.90
  -1   4   1  467.65   13.00
   1   4  -1  452.35   13.00
  -1   4   1  447.26   13.10
  -1   4   1  457.25   12.80
   1   4  -1  450.45   13.10
  -1   4   1  448.56   13.10
   0  -4   1  498.25   14.20
   0  -4  -1  516.05   14.00
   0  -4   1  499.65   14.30
   0  -4  -1  481.95   14.30
   0  -4   1  504.55   14.20
   0  -4  -1  489.15   14.40
   0  -4  -1  519.95   14.00
   0  -4   1  482.05   14.30
   0  -4  -1  490.45   14.10
   0   4  -1  507.15   14.30
   0   4   1  522.55   14.20
   0   4   1  507.45   14.40
   0   4   1  515.65   14.40
   0   4  -1  518.35   14.20
  -1  -4  -1  167.28    5.80
   1  -4   1  170.88    5.80
   1  -4   1  171.68    5.90
  -1  -4  -1  185.48    5.40
   1  -4   1  183.68    5.60
   1  -4   1  171.88    5.80
   1  -4   1  175.08    5.80
  -1  -4  -1  175.78    6.00
  -1  -4  -1  180.88    5.40
  -1  -4  -1  183.78    5.50
  -1   4  -1  183.18    5.80
  -1   4  -1  176.78    5.70
   1   4   1  184.48    6.00
   1   4   1  176.38    5.90
  -1   4  -1  177.78    5.80
   1   4   1  186.58    5.50
  -1   4  -1  176.28    5.90
  -2  -4  -1 1592.24   44.00
   2  -4   1 1565.24   43.80
   2  -4   1 1645.64   44.00
   2  -4   1 1610.44   43.80
   2  -4   1 1609.34   43.90
   2  -4   1 1588.34   43.90
  -2  -4  -1 1607.64   43.60
  -2  -4  -1 1632.64   43.50
   2  -4   1 1615.44   44.00
  -2  -4  -1 1567.34   43.90
  -2  -4  -1 1644.54   43.60
   2   4   1 1629.84   43.60
  -2   4  -1 1627.84   44.00
  -2   4  -1 1630.34   43.90
   2   4   1 1605.04   43.90
   2   4   1 1628.84   44.00
   3  -4   1  523.05   14.60
   3  -4   1  513.55   14.90
   3  -4   1  517.15   14.80
   3  -4   1  515.35   14.90
  -3  -4  -1  491.35   14.90
   3  -4   1  508.15   15.00
  -3  -4  -1  521.25   14.20
  -3  -4  -1  531.75   14.30
   3  -4   1  508.75   14.70
  -3  -4  -1  507.25   14.80
   3   4   1  510.75   14.20
   3   4   1  536.95   14.20
   3   4   1  524.35   14.90
  -3   4  -1  532.25   14.90
  -3   4  -1  523.15   15.00
   3   4   1  530.95   14.80
   4  -4   1   50.99    3.40
   4  -4   1   48.50    3.80
   4  -4   1   45.10    2.90
   4  -4   1   46.70    3.70
   4  -4   1   42.70    3.20
  -4  -4  -1   50.89    2.40
  -4  -4  -1   44.00    3.30
  -4   4  -1   49.60    3.50
   4   4   1   49.40    3.30
   4   4   1   49.30    2.20
  -4   4  -1   51.49    3.60
   4   4   1   47.00    3.50
   5  -4   1   35.50    3.00
  -5  -4  -1   31.70    3.20
  -5  -4  -1   34.60    2.40
   5  -4   1   33.30    3.50
   5  -4   1   30.40    3.60
   5  -4   1   35.10    3.40
   5   4   1   32.40    3.50
   5   4   1   35.60    3.20
   5   4   1   32.10    2.20
  -5   4  -1   34.10    3.40
   6  -4   1  277.47    9.30
  -6  -4  -1  269.67    9.50
   6  -4   1  281.57    9.10
   6  -4   1  283.97    8.80
   6   4   1  289.47    9.00
   6   4   1  280.97    9.20
  -6   4  -1  285.67    9.20
   6   4   1  274.47    8.30
  -7  -4  -1  197.88    6.30
   7  -4   1  192.48    7.30
   7  -4   1  201.08    7.10
   7  -4   1  206.28    7.60
   7   4   1  191.08    7.40
   7   4   1  194.28    7.20
  -7   4  -1  197.28    7.40
   7   4   1  185.38    6.40
   8  -4   1   38.90    3.90
  -8  -4  -1   36.60    3.20
   8  -4   1   26.90    3.00
   8  -4   1   37.20    4.30
   8   4   1   32.70    3.40
   8   4   1   38.70    4.50
  -8   4  -1   39.60    3.60
   8   4   1   36.60    3.80
  -9  -4  -1   -0.30    2.10
   9  -4   1   -0.70    3.40
   9  -4   1    4.10    2.90
   9  -4   1   -2.90    2.60
   9   4   1   -0.30    3.00
   9   4   1    0.00    2.90
  -9   4  -1    3.20    3.50
  10  -4   1  186.58    8.90
  10  -4   1  183.08    8.40
  10  -4   1  191.78    8.10
 -10  -4  -1  185.08    6.90
  10   4   1  184.28    8.40
 -10   4  -1  193.28    8.60
  10   4   1  184.98    8.20
  11  -4   1   47.00    4.70
  11  -4   1   40.90    5.00
 -11  -4  -1   46.60    4.80
 -11   4  -1   49.50    4.80
  11   4   1   63.29    6.80
  12  -4   1   24.20    5.40
  12  -4   1   26.00    4.50
 -12  -4  -1   27.50    3.70
  12  -4   1   33.00    4.80
  12   4   1   18.40    5.20
 -12   4  -1   30.90    5.30
  12   4   1   22.50    4.70
  13  -4   1   66.09    6.00
  13  -4   1   84.89    8.30
  13  -4   1   69.79    7.10
  13   4   1   54.79    6.10
  13   4   1   76.29    8.80
 -13   4  -1   75.59    6.80
  13  -5  -1   87.09   10.40
  13  -5  -1   88.59    9.30
  13  -5  -1   50.19    6.20
 -13   5   1   73.59    7.10
  13   5  -1   70.69    6.90
  12  -5  -1    4.70    4.40
  12  -5  -1   -1.00    5.70
  12  -5  -1   -2.80    4.70
  12   5  -1    5.00    5.10
 -12   5   1    3.30    5.30
  12   5  -1   11.10    4.40
  11  -5  -1   69.69    7.50
 -11  -5   1   74.59    5.40
  11  -5  -1   61.69    5.80
  11  -5  -1   65.09    7.20
 -11   5   1   53.29    5.50
  11   5  -1   76.19    7.50
  11   5  -1   69.89    6.60
 -10  -5   1  157.38    6.40
  10  -5  -1  143.09    8.60
  10  -5  -1  163.38    8.00
  10  -5  -1  159.98    8.70
  10   5  -1  143.19    7.40
 -10   5   1  155.48    8.20
  10   5  -1  148.59    8.30
  -9  -5   1  226.08    7.80
   9  -5  -1  228.08    9.10
   9  -5  -1  223.68    9.10
   9  -5  -1  217.28    9.30
  -9   5   1  235.08    9.30
   9   5  -1  218.78    8.40
   9   5  -1  221.98    9.10
   8  -5  -1  211.58    8.20
   8  -5  -1  213.48    8.50
  -8  -5   1  211.98    7.20
  -8   5   1  212.48    8.70
   8   5  -1  201.78    9.10
   8   5  -1  205.68    8.20
  -8   5   1  201.98    8.50
   8   5  -1  204.28    7.70
  -7  -5   1   12.10    2.10
   7  -5  -1   14.50    3.20
   7  -5  -1   10.90    2.60
  -7   5   1   14.00    3.00
   7   5  -1   12.40    2.90
   7   5  -1   14.00    2.20
  -7   5   1   10.80    3.10
   7   5  -1   12.90    2.50
   6  -5  -1  290.17    9.10
   6  -5  -1  272.47    9.50
  -6  -5   1  255.97    8.90
  -6  -5   1  283.87    8.50
  -6   5   1  268.27    9.20
   6   5  -1  258.17    8.40
   6   5  -1  276.97    8.80
   6   5  -1  285.97    9.40
  -6   5   1  282.87    9.50
   5  -5  -1  303.77    9.50
   5  -5  -1  289.87    9.70
  -5  -5   1  310.07    9.00
  -5  -5   1  287.47    9.30
  -5   5   1  313.87    9.60
   5   5  -1  286.07    8.90
   5   5  -1  311.97    9.80
  -5   5   1  296.77    9.90
   5   5  -1  306.27    9.30
   4  -5  -1  143.99    5.80
  -4  -5   1  156.08    5.00
  -4  -5   1  137.49    5.30
   4  -5  -1  142.49    5.40
  -4   5   1  146.49    5.60
   4   5  -1  135.69    4.80
   4   5  -1  150.18    5.80
  -4   5   1  137.19    5.90
   4   5  -1  137.89    5.60
  -3  -5   1   23.60    2.60
  -3  -5   1   32.10    2.60
  -3  -5   1   25.40    3.00
  -3  -5   1   28.00    1.70
   3  -5  -1   31.50    3.30
   3  -5  -1   27.70    3.00
   3  -5  -1   27.80    2.60
  -3   5   1   31.20    3.20
  -3   5   1   30.50    3.60
   3   5  -1   26.80    2.60
   3   5  -1   27.60    2.90
  -2  -5   1   18.80    1.70
   2  -5  -1   23.50    2.50
  -2  -5   1   22.50    2.10
  -2  -5   1   25.10    2.70
  -2  -5   1   20.60    2.00
  -2  -5   1   21.70    2.10
   2  -5  -1   16.60    1.90
   2  -5  -1   19.80    2.10
  -2   5   1   24.40    2.50
  -2   5   1   20.50    1.90
   2   5  -1   22.50    2.30
   2   5  -1   23.80    2.10
  -2   5   1   23.70    2.30
   1  -5  -1   82.09    5.10
  -1  -5   1   79.49    4.30
   1  -5  -1   92.29    3.80
   1  -5  -1   92.39    4.30
  -1  -5   1   95.09    3.70
  -1  -5   1   91.89    3.70
  -1  -5   1   92.59    3.90
   1  -5  -1   81.39    5.80
   1  -5  -1   93.59    3.60
  -1  -5   1   87.99    4.00
  -1   5   1   85.99    4.30
  -1   5   1   88.89    4.10
   1   5  -1   89.39    4.00
   1   5  -1   89.99    4.20
  -1   5   1   90.49    4.30
   0  -5   1  540.05   14.80
   0  -5   1  505.75   15.00
   0  -5   1  511.85   14.90
   0  -5   1  516.35   14.90
   0  -5  -1  500.45   15.10
   0  -5  -1  520.75   14.90
   0  -5   1  519.15   15.00
   0  -5  -1  535.65   14.70
   0  -5  -1  506.05   14.90
   0  -5   1  544.45   14.80
   0   5  -1  529.55   15.00
   0   5   1  526.85   15.10
   0   5   1  533.45   14.90
   0   5  -1  526.15   15.00
   0   5   1  531.35   15.10
  -1  -5  -1  269.17    7.80
   1  -5   1  263.87    8.00
   1  -5   1  270.27    8.00
   1  -5   1  261.07    8.20
   1  -5   1  257.47    8.30
   1  -5   1  263.97    8.30
  -1  -5  -1  248.18    8.30
  -1  -5  -1  266.67    7.90
   1  -5   1  245.28    8.30
  -1  -5  -1  269.67    7.70
  -1   5  -1  262.07    8.30
   1   5   1  253.97    8.20
  -1   5  -1  262.07    8.20
   1   5   1  254.37    8.30
   2  -5   1  113.89    4.30
   2  -5   1   95.29    4.90
  -2  -5  -1  109.79    3.90
   2  -5   1  104.09    4.90
   2  -5   1  112.19    4.40
   2  -5   1   98.09    4.70
  -2  -5  -1   99.29    4.70
  -2  -5  -1  107.79    3.80
  -2  -5  -1  108.69    3.90
   2  -5   1  102.39    4.60
   2  -5   1  107.09    4.40
   2   5   1  115.39    4.80
   2   5   1  109.49    4.60
   2   5   1  108.89    3.80
  -2   5  -1  110.49    4.50
   3  -5   1   81.09    4.10
  -3  -5  -1   79.99    4.20
   3  -5   1   85.59    3.80
   3  -5   1   79.49    4.20
   3  -5   1   81.79    4.20
  -3  -5  -1   77.79    3.20
  -3  -5  -1   84.19    3.30
  -3  -5  -1   81.99    3.20
  -3   5  -1   78.39    4.10
   3   5   1   85.49    4.10
   3   5   1   86.09    4.50
   3   5   1   86.69    3.10
  -4  -5  -1  122.79    5.40
  -4  -5  -1  137.39    4.40
   4  -5   1  124.89    4.90
   4  -5   1  128.59    5.40
   4  -5   1  132.99    6.30
   4  -5   1  129.19    5.40
   4   5   1  120.29    5.50
  -4   5  -1  128.79    5.40
   4   5   1  124.09    5.20
   5  -5   1  397.16   12.10
  -5  -5  -1  413.06   11.20
   5  -5   1  391.26   11.80
   5  -5   1  397.06   12.10
   5   5   1  387.06   11.80
  -5   5  -1  389.06   12.10
   5   5   1  367.06   11.00
   5   5   1  387.46   12.20
   6  -5   1   84.59    4.50
   6  -5   1   79.59    5.20
   6  -5   1   77.59    5.00
   6   5   1   77.09    4.60
   6   5   1   79.99    5.10
  -6   5  -1   76.69    5.00
   6   5   1   77.99    3.40
  -7  -5  -1   48.90    3.10
   7  -5   1   47.40    5.00
   7  -5   1   34.00    3.40
   7  -5   1   49.50    4.40
   7   5   1   47.60    5.00
   7   5   1   53.19    4.50
   7   5   1   44.50    3.40
  -7   5  -1   52.89    4.90
   8  -5   1  109.19    5.80
   8  -5   1   98.19    6.60
  -8  -5  -1  109.19    4.50
  -8   5  -1  102.49    7.00
   8   5   1  108.69    5.70
   9  -5   1  248.48   10.20
   9  -5   1  257.07    9.40
   9  -5   1  248.58    9.70
  -9  -5  -1  250.27    8.10
   9   5   1  245.88    9.70
   9   5   1  245.78    9.40
  -9   5  -1  248.08    9.90
 -10  -5  -1  140.39    6.00
  10  -5   1  142.69    8.00
  10  -5   1  153.48    8.80
  10  -5   1  139.69    8.00
  10   5   1  145.79    7.60
  10   5   1  146.09    8.20
 -10   5  -1  141.39    8.30
  11  -5   1  157.68    8.80
  11  -5   1  131.69    8.30
  11  -5   1  148.89    9.70
  11   5   1  143.69    8.20
  11   5   1  146.69    8.80
 -11   5  -1  153.38    9.20
  12  -5   1    2.50    4.80
  12  -5   1   -3.10    5.60
  12  -5   1   -1.40    4.60
  12   5   1   -0.90    5.10
  12   5   1   -6.50    4.50
 -12   5  -1    6.40    5.30
  13  -5   1  108.49    9.30
  13   5   1  109.09    9.60
  13   5   1  120.29   13.00
  12  -6  -1  192.68   11.20
  12  -6  -1  194.08   11.40
  12  -6  -1  207.28   12.00
  12   6  -1  193.98   11.30
 -12   6   1  198.58   11.70
  11  -6  -1  191.58   10.40
  11  -6  -1  191.08   10.20
  11  -6  -1  186.98   11.10
 -11   6   1  198.58   10.90
  11   6  -1  184.58   10.30
  10  -6  -1   68.39    7.50
  10  -6  -1   70.89    7.40
  10  -6  -1   76.09    8.30
 -10   6   1   74.39    7.90
  10   6  -1   74.49    7.60
  10   6  -1   64.89    6.70
  -9  -6   1   27.20    3.00
   9  -6  -1   29.40    4.20
   9  -6  -1   24.90    4.50
   9  -6  -1   35.10    4.50
  -9   6   1   29.70    4.40
   9   6  -1   33.90    4.70
   9   6  -1   25.70    3.70
  -8  -6   1   49.40    4.00
   8  -6  -1   38.10    4.20
   8  -6  -1   51.89    6.20
   8  -6  -1   54.39    5.80
   8   6  -1   45.00    4.90
   8   6  -1   53.89    6.20
  -8   6   1   41.90    4.20
   7  -6  -1  347.17   11.60
  -7  -6   1  353.36   10.70
  -7   6   1  351.46   11.80
   7   6  -1  353.46   14.80
  -7   6   1  337.17   13.20
   7   6  -1  349.77   11.10
   6  -6  -1  668.33   19.60
  -6  -6   1  656.03   18.60
   6  -6  -1  664.23   19.30
  -6   6   1  652.53   19.30
   6   6  -1  671.33   19.50
   6   6  -1  626.44   18.80
  -6   6   1  661.73   19.70
   6   6  -1  650.33   19.00
   5  -6  -1   59.49    4.50
  -5  -6   1   61.59    3.60
   5  -6  -1   57.09    4.90
  -5   6   1   54.59    4.70
   5   6  -1   49.80    4.10
  -5   6   1   55.29    5.30
   5   6  -1   66.39    5.00
  -4  -6   1    1.60    2.50
   4  -6  -1   -1.50    2.10
  -4  -6   1    0.50    1.90
   4  -6  -1    2.60    2.70
  -4  -6   1    3.10    1.80
   4   6  -1    1.70    2.70
  -4   6   1    2.50    2.60
   4   6  -1    1.30    2.10
  -4   6   1    2.90    2.30
  -3  -6   1  308.77    8.70
   3  -6  -1  303.37    9.80
  -3  -6   1  287.77    9.30
  -3  -6   1  304.57    8.80
  -3  -6   1  277.67    9.60
   3  -6  -1  314.17    9.70
  -3  -6   1  310.57    9.20
   3   6  -1  308.57    9.90
   3   6  -1  308.57    9.50
  -3   6   1  304.37    9.90
  -3   6   1  305.67    9.60
   2  -6  -1  558.94   16.00
  -2  -6   1  530.35   15.70
  -2  -6   1  554.54   15.60
   2  -6  -1  592.64   16.40
  -2  -6   1  545.15   15.50
  -2  -6   1  517.15   15.90
  -2   6   1  547.35   16.10
   2   6  -1  552.94   15.90
  -2   6   1  552.44   16.20
   2   6  -1  553.14   16.20
  -2   6   1  536.25   15.80
  -1  -6   1  294.87    8.70
  -1  -6   1  275.07    9.10
  -1  -6   1  284.67    8.90
   1  -6  -1  281.97    9.10
  -1  -6   1  296.57    8.80
  -1  -6   1  273.07    9.30
   1  -6  -1  300.87    8.80
   1   6  -1  289.77    9.40
   1   6  -1  288.47    9.20
  -1   6   1  283.77    9.40
  -1   6   1  299.27    9.20
  -1   6   1  294.67    9.40
   0  -6   1   19.10    2.10
   0  -6  -1   18.60    2.20
   0  -6   1   22.00    2.50
   0  -6  -1   17.40    2.30
   0  -6  -1   17.20    1.90
   0  -6   1   25.60    2.40
   0  -6   1   27.30    2.80
   0   6   1   20.40    2.80
   0   6   1   15.40    2.10
   0   6  -1   14.30    2.40
   0   6   1   19.20    2.70
   0   6  -1   20.40    2.60
  -1  -6  -1  236.08    7.70
  -1  -6  -1  240.98    7.40
   1  -6   1  247.38    7.80
   1  -6   1  248.08    7.80
  -1  -6  -1  235.98    7.60
   1   6   1  245.28    7.70
  -1   6  -1  244.58    8.20
  -1   6  -1  243.28    8.20
   1   6   1  242.58    8.30
   1   6   1  236.08    8.20
  -2  -6  -1  658.73   18.60
   2  -6   1  681.73   19.00
   2  -6   1  670.23   19.10
  -2  -6  -1  648.54   18.60
   2  -6   1  690.33   19.00
  -2  -6  -1  666.43   18.60
   2  -6   1  664.53   18.90
   2   6   1  660.83   19.10
   2   6   1  649.34   19.30
   3  -6   1  180.88    6.50
  -3  -6  -1  184.28    5.50
   3  -6   1  179.58    6.70
  -3  -6  -1  179.88    5.90
   3  -6   1  175.08    6.70
  -3  -6  -1  170.18    5.60
   3   6   1  175.28    6.70
  -3   6  -1  181.08    6.70
   3   6   1  178.58    7.00
  -4  -6  -1   25.10    2.20
   4  -6   1   27.10    2.60
   4  -6   1   24.00    2.90
   4  -6   1   27.30    3.00
  -4  -6  -1   24.60    2.10
  -4   6  -1   25.00    2.90
   4   6   1   23.30    3.10
   4   6   1   19.90    2.70
  -5  -6  -1    5.50    2.20
   5  -6   1    4.90    2.70
   5  -6   1    4.30    2.30
   5  -6   1    6.30    2.80
   5   6   1    5.60    3.10
   5   6   1    6.90    2.90
  -5   6  -1    6.30    2.70
   6  -6   1   98.89    6.10
   6  -6   1   90.69    5.30
   6  -6   1  103.59    5.90
  -6   6  -1   92.29    6.00
   6   6   1   99.09    5.50
   6   6   1   88.99    6.00
   7  -6   1   27.00    3.20
  -7  -6  -1   27.70    2.90
   7  -6   1   28.40    3.80
   7   6   1   25.90    3.20
   7   6   1   30.30    4.10
   8  -6   1   65.59    6.50
   8  -6   1   71.39    5.70
   8  -6   1   69.59    6.40
  -8  -6  -1   62.59    3.90
   8   6   1   60.79    6.50
   8   6   1   62.99    5.90
  -8   6  -1   56.29    6.40
   9  -6   1    9.40    4.00
   9  -6   1   13.10    6.20
   9  -6   1    5.90    4.40
   9   6   1    8.90    4.10
  -9   6  -1    8.00    4.40
   9   6   1    7.10    3.70
  10  -6   1  102.09    8.90
  10  -6   1   83.69    7.90
  10  -6   1   92.89    7.60
 -10   6  -1  105.29    8.30
  10   6   1  101.59    8.30
  10   6   1   94.19    7.60
  11  -6   1  495.45   16.90
  11  -6   1  523.65   17.50
  11  -6   1  518.65   18.00
  11   6   1  512.65   17.40
 -11   6  -1  511.85   17.70
  11   6   1  486.25   17.00
  12  -6   1  259.47   14.70
  12  -6   1  260.57   17.20
  12  -6   1  232.28   11.50
  12   6   1  266.67   18.10
  12   6   1  245.68   13.80
  11  -7  -1   44.00    6.10
  11  -7  -1   42.50    9.50
  11   7  -1   57.99   11.40
  10  -7  -1  211.28   10.90
  10  -7  -1  216.38   10.60
  10  -7  -1  191.58   11.70
 -10   7   1  212.38   11.10
  10   7  -1  214.08   11.30
   9  -7  -1  173.68    9.10
   9  -7  -1  183.88    9.80
   9  -7  -1  174.98   10.00
   9   7  -1  186.88   10.10
  -9   7   1  172.58   10.00
   9   7  -1  179.38   10.70
   8  -7  -1   76.09    6.90
   8  -7  -1   69.79    7.60
   8  -7  -1   69.99    7.30
   8   7  -1   78.29    7.40
   8   7  -1   72.59    7.40
  -8   7   1   72.19    7.70
   7  -7  -1   18.10    4.10
   7  -7  -1   28.20    4.60
  -7  -7   1   18.30    2.90
   7  -7  -1   12.80    3.60
   7   7  -1   26.20    4.50
  -7   7   1   25.30    4.20
   7   7  -1   22.70    3.30
  -6  -7   1    1.10    2.20
   6  -7  -1   -0.70    3.20
   6  -7  -1    0.80    3.60
   6  -7  -1    2.70    3.10
   6   7  -1   -0.90    2.70
  -6   7   1   -0.70    3.80
   6   7  -1   -2.50    3.40
  -5  -7   1  252.17    8.00
   5  -7  -1  238.98   12.00
   5  -7  -1  252.77    9.00
   5   7  -1  242.88    8.70
  -5   7   1  243.38    9.10
   5   7  -1  251.87   12.60
  -5   7   1  236.18   11.30
   4  -7  -1  234.98    8.90
  -4  -7   1  232.78    7.70
   4  -7  -1  225.38    8.50
   4   7  -1  241.48    8.30
   4   7  -1  235.98    9.00
  -4   7   1  236.08    9.10
  -4   7   1  232.08    8.50
  -3  -7   1    5.60    2.10
   3  -7  -1    8.20    2.70
  -3  -7   1    6.50    1.70
   3  -7  -1    6.50    2.30
  -3  -7   1   12.40    2.90
   3  -7  -1    8.60    2.90
   3   7  -1    7.10    3.10
  -3   7   1    6.50    3.00
   3   7  -1    6.00    2.60
  -2  -7   1   19.50    2.40
   2  -7  -1   25.70    2.60
  -2  -7   1   16.60    3.10
  -2  -7   1   25.00    2.80
  -2  -7   1   27.70    2.60
   2  -7  -1   21.10    2.80
   2   7  -1   23.00    3.20
  -2   7   1   15.00    3.10
  -2   7   1   26.30    3.20
   2   7  -1   23.50    2.90
  -1  -7   1  137.49    5.40
  -1  -7   1  124.69    5.80
  -1  -7   1  138.99    5.50
   1  -7  -1  150.68    6.20
   1  -7  -1  147.79    5.50
   1   7  -1  144.19    6.50
  -1   7   1  139.69    6.20
  -1   7   1  144.69    6.70
   1   7  -1  137.99    6.10
   0  -7   1  566.54   16.50
   0  -7  -1  581.74   16.40
   0  -7   1  595.94   16.50
   0  -7  -1  519.75   16.60
   0   7   1  591.94   17.20
   0   7   1  575.84   16.60
   0   7   1  578.74   17.00
   0   7  -1  567.74   16.90
   0   7  -1  567.94   17.00
  -1  -7  -1  482.75   13.70
  -1  -7  -1  447.06   13.90
   1  -7   1  488.25   14.10
  -1  -7  -1  427.26   14.00
   1  -7   1  494.95   14.10
   1  -7   1  489.95   14.30
  -1  -7  -1  485.95   13.80
   1  -7   1  475.95   14.20
   1   7   1  481.95   14.60
   1   7   1  484.15   14.50
  -2  -7  -1   -1.30    1.70
  -2  -7  -1    2.60    1.60
   2  -7   1   -1.70    2.20
   2  -7   1   -0.20    2.20
  -2  -7  -1    2.80    2.40
  -2  -7  -1    2.20    2.40
   2  -7   1   -1.00    2.20
   2  -7   1    1.50    2.50
   2   7   1    1.00    2.70
   2   7   1    3.90    2.90
   3  -7   1   52.59    4.40
   3  -7   1   50.59    4.40
   3  -7   1   44.60    4.60
   3  -7   1   59.69    4.70
  -3  -7  -1   49.10    3.20
   3   7   1   45.40    4.80
   3   7   1   49.30    5.30
   4  -7   1  185.68    7.50
   4  -7   1  177.28    7.10
   4  -7   1  175.38    7.50
  -4  -7  -1  182.48    6.00
   4   7   1  185.88    7.40
  -4   7  -1  165.78    7.50
   5  -7   1   91.19    6.30
  -5  -7  -1   82.49    5.40
   5  -7   1   85.39    5.30
  -5   7  -1   69.29    6.10
   5   7   1   81.49    5.60
   5   7   1   80.89    6.40
   6  -7   1   81.99    5.80
   6  -7   1   94.89    6.90
   6  -7   1   87.49    6.60
  -6   7  -1   90.49    6.30
   6   7   1   81.49    6.90
   6   7   1   82.49    5.90
   7  -7   1    9.80    4.10
   7  -7   1   12.80    3.90
   7  -7   1   16.10    3.40
   7   7   1   15.30    4.70
  -7   7  -1   16.30    3.90
   7   7   1   10.40    4.30
   8  -7   1  165.28    9.00
   8  -7   1  164.98    8.10
   8  -7   1  158.78    9.00
   8   7   1  150.28    8.00
   8   7   1  158.18    9.00
  -8   7  -1  163.88    8.80
   9  -7   1  188.08   10.60
   9  -7   1  172.88    9.80
   9  -7   1  183.18    9.10
  -9   7  -1  207.08   10.00
   9   7   1  172.88    9.10
   9   7   1  173.88   10.10
  10  -7   1  136.99   10.40
  10  -7   1  115.09    8.70
  10  -7   1  124.59    9.90
  10   7   1  102.69   10.00
 -10   7  -1  118.29   10.10
  10   7   1  135.09    9.10
   9  -8  -1   -1.10    6.00
   9  -8  -1   -0.70    5.10
   9  -8  -1   -2.40    5.40
  -9   8   1   -1.00    5.40
   9   8  -1  -10.50    5.50
   8  -8  -1  179.38   10.20
   8  -8  -1  180.48   10.80
   8  -8  -1  175.18    9.40
   8   8  -1  170.48   10.30
  -8   8   1  171.58   10.00
   7  -8  -1  173.28    8.80
   7  -8  -1  169.68   10.00
   7  -8  -1  164.98    9.20
   7   8  -1  166.38    9.40
  -7   8   1  165.38    8.90
   6  -8  -1   35.10    5.00
   6  -8  -1   29.50    4.20
   6  -8  -1   35.10    4.70
   6   8  -1   36.50    4.80
   6   8  -1   35.50    4.10
  -6   8   1   43.50    4.60
   5  -8  -1   50.49    5.80
   5  -8  -1   39.50    4.70
   5  -8  -1   39.80    4.40
   5   8  -1   32.60    3.90
  -5   8   1   38.20    4.60
   5   8  -1   30.30    4.50
   4  -8  -1   46.00    4.50
   4  -8  -1   50.19    5.50
   4  -8  -1   49.60    5.00
   4  -8  -1   32.10    3.90
  -4  -8   1   41.90    4.20
   4   8  -1   51.59    4.90
   4   8  -1   42.50    3.90
   3  -8  -1   33.00    3.70
   3  -8  -1   40.00    4.10
   3  -8  -1   36.00    4.10
  -3  -8   1   38.80    4.20
   3  -8  -1   41.90    3.40
   3   8  -1   40.20    3.80
   3   8  -1   41.00    4.50
  -2  -8   1  112.09    4.90
   2  -8  -1  113.09    7.60
   2  -8  -1  116.49    6.00
   2  -8  -1  113.69    7.20
   2  -8  -1  108.19    5.50
  -2  -8   1  100.99    5.20
   2   8  -1  106.29    6.20
   2   8  -1  117.39    7.30
   1  -8  -1  223.98    9.70
  -1  -8   1  236.18    8.20
   1  -8  -1  237.98    8.10
   1  -8  -1  244.38    8.40
  -1  -8   1  233.68    7.90
   1   8  -1  233.58    8.90
  -1   8   1  227.18    9.30
   0  -8   1    1.80    2.50
   0  -8   1   -1.50    2.50
   0  -8  -1    1.50    2.40
   0  -8  -1   -2.80    2.20
   0   8  -1    0.40    3.10
   0   8   1    5.00    3.60
   0   8  -1    1.70    3.50
   0   8   1    1.20    3.30
  -1  -8  -1  260.47    8.50
   1  -8   1  256.37    9.20
   1  -8   1  259.37    8.90
   1  -8   1  261.77    9.30
   1  -8   1  263.57    9.00
  -1  -8  -1  258.07    8.40
   1   8   1  249.48    9.70
   1   8   1  260.57   10.10
  -2  -8  -1  359.36   11.10
   2  -8   1  358.16   11.80
  -2  -8  -1  370.76   11.00
   2  -8   1  378.76   11.90
   2  -8   1  361.86   12.10
   2  -8   1  370.66   11.70
   2   8   1  368.36   12.60
   2   8   1  358.06   12.20
   3  -8   1  273.77   13.70
   3  -8   1  244.18    9.70
   3  -8   1  257.47    9.40
   3  -8   1  257.27    9.20
   3   8   1  260.67   10.20
   3   8   1  247.78    9.70
   4  -8   1   13.50    5.80
   4  -8   1    6.90    3.40
   4  -8   1   19.90    3.80
   4   8   1   19.50    3.70
   4   8   1   19.90    4.20
   5  -8   1    2.00    3.80
   5  -8   1    2.70    3.30
   5  -8   1    1.20    3.60
   5  -8   1   -0.50    3.30
   5   8   1    1.80    3.40
   5   8   1   -0.80    4.30
   6  -8   1   19.30    4.70
   6  -8   1    7.90    3.70
   6  -8   1   11.80    4.30
   6   8   1    8.90    4.20
   6   8   1    5.40    4.50
  -6   8  -1    5.50    4.00
   7  -8   1  335.57   12.00
   7  -8   1  346.17   13.30
   7  -8   1  348.57   12.80
   7   8   1  317.77   12.30
   7   8   1  330.07   13.00
  -7   8  -1  324.37   12.90
   8  -8   1  120.39    9.40
   8  -8   1  121.19    8.30
   8  -8   1  123.79    9.10
  -8   8  -1  110.39    9.40
   8   8   1  119.29   12.80
   8   8   1  124.59    9.40
   9  -8   1    2.00    5.00
   9  -8   1    7.60    6.30
   9  -8   1   -1.30    5.90
   9   8   1    2.10    6.60
  -9   8  -1    2.20    5.40
   6  -9  -1   29.90    5.10
   6  -9  -1   38.20    4.70
   6  -9  -1   44.30    6.00
   6  -9  -1   45.10    5.50
   6   9  -1   28.90    5.70
   5  -9  -1   90.89    8.10
   5  -9  -1  117.09    7.90
   5  -9  -1  102.09    7.20
   5  -9  -1  110.49    8.90
   5   9  -1  123.79    9.00
   4  -9  -1  120.69    6.80
   4  -9  -1  109.19    7.70
   4  -9  -1  118.59    8.10
   4  -9  -1   85.79    7.40
   4   9  -1  116.29    9.00
   3  -9  -1   38.30    4.70
   3  -9  -1   29.00    4.20
   3  -9  -1   34.30    4.90
   3   9  -1   33.30    4.50
   3   9  -1   36.80    5.30
   2  -9  -1    4.50    3.40
   2  -9  -1    3.50    3.00
   2  -9  -1   -2.60    3.90
   2  -9  -1    5.90    3.80
   2   9  -1    5.20    4.40
   2   9  -1   -0.60    3.90
  -1  -9   1  156.88    7.90
   1  -9  -1  162.48    8.00
   1  -9  -1  159.18    8.20
   1  -9  -1  161.08    7.40
   1  -9  -1  157.68    7.20
   1   9  -1  162.08    9.00
   0  -9   1  323.97   11.00
   0  -9  -1  321.67   10.90
   0  -9  -1  346.37   11.80
   0  -9   1  313.97   11.50
   0  -9   1  332.67   12.30
   0  -9   1  319.67   11.00
   0   9   1  325.47   12.10
   1  -9   1   80.59    6.00
   1  -9   1   86.39    6.10
   1  -9   1   67.29    6.40
   1  -9   1   85.89    6.80
   1   9   1   90.89    7.40
   1   9   1   89.49    8.10
   2  -9   1   -0.80    3.40
   2  -9   1   -0.70    6.20
   2  -9   1   -0.50    3.80
   2  -9   1    3.80    3.60
   2   9   1    1.40    4.30
   2   9   1    0.00    4.00
   3  -9   1   27.40    4.10
   3  -9   1   36.20    4.10
   3  -9   1   25.60    4.40
   3  -9   1   36.60    4.60
   3   9   1   41.70    5.10
   3   9   1   36.50    4.70
   4  -9   1   82.69    6.90
   4  -9   1   82.69    6.70
   4  -9   1   70.39    7.40
   4  -9   1   81.69    7.80
   4   9   1   80.89    7.50
   4   9   1   84.59    8.50
   5  -9   1  185.98    9.40
   5  -9   1  147.39    9.20
   5  -9   1  141.59    8.40
   5  -9   1  149.19    8.40
   5   9   1  162.88    9.80
   5   9   1  143.19    9.20
   6  -9   1   43.30    5.80
   6  -9   1   34.00    5.00
   6  -9   1   34.20    5.10
   6  -9   1   44.80    5.90
   6   9   1   30.70    5.90
   2 -10  -1   94.09    8.80
   2 -10  -1   94.59    8.60
   2  10  -1   84.69    7.10
  -1 -10   1  101.79    8.00
   1 -10  -1  103.39    8.60
   1 -10  -1   90.99    8.30
   0 -10  -1   11.60    4.70
   0 -10   1   -2.10    4.20
   0 -10  -1    4.50    4.50
   0 -10   1    6.60    4.80
   1 -10   1   54.39    5.50
   1 -10   1   53.59    5.40
  -1 -10  -1   39.20    5.10
   1  10   1   54.49    6.10
 -15   0   2  162.98   10.20
  15   0  -2  179.78   11.60
  15   0  -2  167.08   11.20
 -14   0   2  127.89    9.00
  14   0  -2  152.08    9.20
  14   0  -2  140.49    9.20
  14   0  -2  126.89    7.70
 -13   0   2  372.56   12.90
  13   0  -2  369.86   13.20
  13   0  -2  349.57   12.80
  13   0  -2  338.37   11.80
  12   0  -2   91.59    8.80
  12   0  -2   97.69    6.90
  12   0  -2  102.09    5.50
 -12   0   2   95.19    7.00
  11   0  -2   94.29    6.10
  11   0  -2   95.39    6.20
  11   0  -2   91.49    5.00
 -11   0   2   98.29    5.80
 -10   0   2   30.60    3.10
  10   0  -2   27.50    3.10
  10   0  -2   32.80    3.50
  10   0  -2   26.60    3.20
   9   0  -2 1959.10   53.19
  -9   0   2 1974.10   53.49
   9   0  -2 1973.70   53.59
   9   0  -2 1957.20   53.59
   9   0  -2 1905.21   53.29
   8   0  -2 1382.96   39.20
   8   0  -2 1393.96   38.90
  -8   0   2 1420.16   39.10
  -8   0   2 1456.15   38.90
   8   0  -2 1449.26   39.10
  -7   0   2    7.60    1.80
  -7   0   2    5.60    1.80
  -7   0   2    5.60    2.20
   7   0  -2    5.90    1.90
   7   0  -2    6.30    1.90
  -7   0   2    7.40    1.60
   7   0  -2    5.50    1.70
   7   0  -2    4.60    1.90
   6   0  -2   20.40    2.00
  -6   0   2   18.80    1.90
   6   0  -2   19.40    1.90
   6   0  -2   21.80    2.00
   6   0  -2   17.40    1.70
  -6   0   2   15.90    1.80
  -6   0   2   18.40    1.80
  -6   0   2   19.00    2.00
  -5   0   2  360.06   10.50
   5   0  -2  372.66   10.50
   5   0  -2  365.06   10.60
  -5   0   2  366.86   10.30
   5   0  -2  361.16   10.30
  -5   0   2  357.36   10.40
  -5   0   2  361.76   10.60
   5   0  -2  353.26   10.50
   4   0  -2 1653.23   44.90
   4   0  -2 1628.74   44.90
   4   0  -2 1651.63   44.80
  -4   0   2 1654.93   44.80
  -4   0   2 1660.23   44.90
   4   0  -2 1653.93   44.80
  -4   0   2 1688.33   44.90
  -4   0   2 1665.93   44.80
   3   0  -2   68.49    2.80
  -3   0   2   65.89    2.80
   3   0  -2   70.39    2.60
   3   0  -2   72.49    2.90
  -3   0   2   60.49    3.30
   3   0  -2   64.59    2.60
  -3   0   2   67.29    2.60
  -3   0   2   74.09    2.90
   2   0  -2   34.80    1.80
   2   0  -2   30.50    1.50
  -2   0   2   29.70    1.50
  -2   0   2   32.70    1.80
   2   0  -2   31.40    1.70
  -2   0   2   30.70    1.50
  -2   0   2   31.80    1.80
   2   0  -2   35.50    1.90
   1   0   2  184.18    5.20
  -1   0  -2  175.68    5.20
  -1   0  -2  186.48    5.10
   1   0   2  184.58    5.10
  -1   0  -2  180.08    5.20
  -2   0  -2    5.10    0.90
   2   0   2    3.80    0.90
   2   0   2    5.90    0.90
   2   0   2    6.20    1.10
  -2   0  -2    5.20    1.30
  -2   0  -2    4.70    0.90
  -2   0  -2    6.00    0.90
   2   0   2    4.60    0.80
  -3   0  -2 1140.19   31.40
   3   0   2 1136.99   31.30
  -3   0  -2 1167.78   31.30
  -3   0  -2 1127.49   31.30
   3   0   2 1145.49   31.30
  -3   0  -2 1174.58   31.30
   3   0   2 1148.39   31.30
   3   0   2 1186.08   31.40
   4   0   2 2552.14   67.99
   4   0   2 2541.65   67.99
  -4   0  -2 2485.05   68.09
  -4   0  -2 2544.15   67.99
   4   0   2 2602.84   67.89
  -4   0  -2 2585.44   67.99
   4   0   2 2470.35   67.89
   4   0   2 2378.16   68.39
   5   0   2 3053.99   81.79
   5   0   2 3232.78   81.59
  -5   0  -2 2967.10   81.79
  -5   0  -2 3077.29   81.69
   5   0   2 3004.10   81.59
   5   0   2 3111.19   81.59
  -5   0  -2 3015.00   81.69
   5   0   2 2735.63   81.69
   6   0   2  812.62   23.00
   6   0   2  808.82   23.10
  -6   0  -2  840.92   23.20
   6   0   2  859.31   23.30
  -6   0  -2  804.32   23.20
  -6   0  -2  846.12   23.10
   6   0   2  851.31   23.00
   6   0   2  837.12   23.10
   7   0   2  221.78    7.40
  -7   0  -2  211.68    7.20
   7   0   2  206.98    7.00
   7   0   2  217.38    6.90
   7   0   2  213.88    7.10
   7   0   2  211.28    7.00
  -7   0  -2  216.78    7.00
   8   0   2  103.19    4.90
   8   0   2  113.69    4.60
  -8   0  -2  109.39    4.80
   8   0   2  107.29    5.10
   8   0   2  107.39    4.90
   9   0   2  503.05   15.40
  -9   0  -2  516.05   15.00
   9   0   2  509.35   14.80
   9   0   2  497.95   15.10
  10   0   2  290.97    9.40
  10   0   2  287.57   10.20
  10   0   2  290.67    9.90
 -10   0  -2  285.97    9.80
 -11   0  -2   78.29    5.80
  11   0   2   90.19   10.40
  11   0   2   87.09    5.20
  11   0   2   89.89    5.90
  12   0   2   85.49    6.70
  12   0   2   78.59    7.30
  12   0   2   91.29    5.70
 -12   0  -2   84.29    6.60
 -13   0  -2  158.98    8.40
  13   0   2  154.98    9.40
  13   0   2  153.88    7.60
  13   0   2  166.88    8.50
 -14   0  -2  168.18    9.30
  14   0   2  179.58    9.60
  14   0   2  161.68    9.40
  14   0   2  152.48   10.20
  15  -1  -2   37.80    5.60
  15  -1  -2   38.00    6.80
 -15  -1   2   43.80    5.90
  15  -1  -2   47.40    6.30
  15   1  -2   43.20    6.40
  15   1  -2   45.80    5.90
 -15   1   2   46.20    6.50
 -14  -1   2    2.30    4.50
  14  -1  -2    5.60    5.00
  14  -1  -2   -1.10    4.90
  14  -1  -2   -1.90    4.00
  14   1  -2   -0.70    4.60
 -14   1   2   -0.50    4.70
  14   1  -2    1.00    4.70
  13  -1  -2    3.10    4.40
  13  -1  -2   -0.50    3.40
  13  -1  -2   -0.80    4.10
 -13  -1   2    4.10    3.60
  13   1  -2    1.50    4.10
 -13   1   2    2.60    4.30
  13   1  -2   -0.30    4.20
  13   1  -2    2.80    2.90
  12  -1  -2  117.39    6.40
  12  -1  -2  122.69    7.40
  12  -1  -2  127.29    7.40
 -12  -1   2  144.39   10.60
  12   1  -2  131.29    7.40
  12   1  -2  128.99    7.60
 -12   1   2  144.69    7.50
  12   1  -2  123.19    5.70
 -11  -1   2  317.97   10.60
  11  -1  -2  312.47   10.90
  11  -1  -2  319.87   10.30
  11  -1  -2  309.17   11.00
  11   1  -2  319.37   11.00
  11   1  -2  313.57   10.90
  11   1  -2  300.97    9.70
 -11   1   2  315.47   10.90
  10  -1  -2    3.90    2.10
 -10  -1   2    2.50    2.50
  10  -1  -2   -0.80    2.80
  10  -1  -2    3.70    2.90
  10   1  -2    4.70    2.40
  10   1  -2    2.70    1.80
 -10   1   2    0.30    2.60
  10   1  -2   -1.40    2.60
  10   1  -2    1.40    2.80
   9  -1  -2  249.48    8.60
  -9  -1   2  239.08    8.20
   9  -1  -2  241.58    8.40
  -9   1   2  244.38    8.50
  -9   1   2  244.78    8.30
   9   1  -2  238.58    8.50
   9   1  -2  247.38    8.40
   9   1  -2  247.48    7.60
   9   1  -2  250.27    7.90
   8  -1  -2  244.58    8.20
   8  -1  -2  240.48    8.30
   8  -1  -2  254.07    8.30
  -8  -1   2  236.58    7.90
  -8  -1   2  249.48    8.10
   8   1  -2  248.68    7.60
   8   1  -2  243.78    8.30
  -8   1   2  255.37    8.00
   8   1  -2  254.87    8.20
  -8   1   2  255.27    8.20
   8   1  -2  227.68    7.70
   7  -1  -2  612.54   16.90
   7  -1  -2  585.44   16.70
   7  -1  -2  571.84   17.20
  -7  -1   2  575.74   16.60
  -7  -1   2  594.44   16.70
  -7  -1   2  623.84   16.40
   7  -1  -2  606.74   16.80
  -7   1   2  558.64   16.80
  -7   1   2  555.24   16.70
  -7   1   2  591.44   16.80
   7   1  -2  591.54   16.30
   7   1  -2  589.84   16.90
   7   1  -2  546.65   16.70
  -7   1   2  582.94   16.70
   7   1  -2  607.44   16.70
  -6  -1   2 1001.00   26.90
   6  -1  -2  985.70   27.10
  -6  -1   2 1011.70   26.60
   6  -1  -2  940.11   26.90
   6  -1  -2  958.80   27.00
   6  -1  -2  988.30   27.00
  -6  -1   2  964.50   26.80
  -6  -1   2  976.50   27.10
  -6   1   2  956.30   27.00
  -6   1   2  970.30   26.90
   6   1  -2  989.80   27.10
  -6   1   2  981.40   27.00
   6   1  -2  982.10   26.60
   6   1  -2 1007.80   26.90
  -6   1   2  955.10   26.90
   6   1  -2  950.10   26.90
  -5  -1   2  328.47    9.20
   5  -1  -2  306.47    9.40
   5  -1  -2  307.97    9.40
   5  -1  -2  338.27    9.40
  -5  -1   2  329.57    9.00
  -5  -1   2  316.57    9.40
   5  -1  -2  330.87    9.50
  -5   1   2  320.57    9.40
   5   1  -2  314.37    9.30
   5   1  -2  311.57    9.20
  -5   1   2  300.67    9.60
  -5   1   2  301.97    9.30
  -5   1   2  311.37    9.40
   5   1  -2  315.47    9.40
   5   1  -2  332.27    9.30
  -4  -1   2   46.70    2.20
   4  -1  -2   47.30    2.80
   4  -1  -2   46.30    2.70
  -4  -1   2   48.00    2.00
  -4  -1   2   50.59    2.60
   4  -1  -2   52.79    2.70
  -4  -1   2   47.80    2.60
   4  -1  -2   45.60    2.70
   4   1  -2   45.80    2.50
  -4   1   2   45.50    2.50
  -4   1   2   47.20    2.60
  -4   1   2   49.90    2.70
   4   1  -2   49.70    2.40
   4   1  -2   49.60    2.00
  -4   1   2   49.80    2.70
   4   1  -2   47.70    2.80
   3  -1  -2  500.85   14.10
  -3  -1   2  495.65   13.80
   3  -1  -2  511.45   14.10
  -3  -1   2  517.35   14.00
   3  -1  -2  499.05   14.10
   3  -1  -2  508.85   14.10
  -3  -1   2  496.15   14.00
   3  -1  -2  526.75   14.10
  -3  -1   2  501.95   13.70
  -3   1   2  501.45   14.00
  -3   1   2  501.45   14.00
   3   1  -2  502.65   14.00
   3   1  -2  512.85   13.90
   3   1  -2  505.75   13.80
  -3   1   2  509.95   14.10
   3   1  -2  502.85   14.10
  -2  -1   2  510.65   14.10
  -2  -1   2  519.15   14.10
  -2  -1   2  533.85   14.30
   2  -1  -2  527.45   14.30
   2  -1  -2  516.05   14.30
  -2   1   2  526.35   14.30
   2   1  -2  519.05   14.30
  -2   1   2  512.15   14.30
   2   1  -2  503.55   14.10
   2   1  -2  513.15   14.10
  -2   1   2  532.05   14.30
  -1  -1   2  162.28    4.70
  -1  -1   2  167.28    4.40
   1  -1  -2  171.28    4.90
   1  -1  -2  163.28    4.70
  -1  -1   2  144.09    4.70
  -1  -1   2  148.89    4.60
   1  -1  -2  171.28    4.90
   1  -1  -2  161.38    4.70
  -1   1   2  163.18    4.80
   1   1  -2  167.58    4.80
  -1   1   2  172.08    4.80
  -1   1   2  160.78    4.70
   1   1  -2  164.48    4.70
   1   1  -2  169.58    4.60
   0  -1   2    0.00    0.50
   0  -1   2    0.50    0.50
   0  -1   2    0.60    0.70
   0  -1  -2   -0.30    0.90
   0  -1  -2   -0.10    0.90
   0  -1  -2   -0.80    0.80
   0  -1   2   -0.40    0.60
   0  -1  -2   -0.20    0.40
   0   1  -2    0.70    0.50
   0   1  -2    0.20    0.50
   0   1  -2    1.40    0.70
   0   1   2    0.50    0.80
   0   1  -2    0.70    0.70
   0   1   2    0.50    0.80
   0   1   2   -0.10    0.70
   0   1   2   -0.10    0.30
  -1  -1  -2  141.09    4.60
  -1  -1  -2  156.18    4.40
   1  -1   2  153.08    4.30
  -1  -1  -2  154.18    4.60
   1  -1   2  140.39    4.70
   1  -1   2  158.08    4.60
   1  -1   2  156.88    4.50
  -1   1  -2  152.38    4.60
   1   1   2  155.08    4.50
  -1   1  -2  147.49    4.70
  -1   1  -2  153.48    4.50
  -1   1  -2  148.99    4.20
   1   1   2  156.78    4.60
   1   1   2  157.08    4.40
  -2  -1  -2 1670.03   46.50
  -2  -1  -2 1726.63   46.50
  -2  -1  -2 1721.93   46.30
   2  -1   2 1760.22   46.40
   2  -1   2 1733.23   46.50
   2  -1   2 1743.93   46.50
   2  -1   2 1782.72   46.50
  -2  -1  -2 1704.23   46.30
  -2   1  -2 1705.43   46.30
  -2   1  -2 1763.22   46.50
   2   1   2 1715.13   46.40
   2   1   2 1681.53   46.30
   2   1   2 1734.53   46.50
   2   1   2 1721.73   46.50
  -2   1  -2 1684.53   46.50
  -2   1  -2 1705.93   46.50
  -3  -1  -2  704.33   19.60
   3  -1   2  733.63   19.90
   3  -1   2  745.03   19.80
   3  -1   2  746.53   19.90
   3  -1   2  730.93   19.70
  -3  -1  -2  711.63   19.90
  -3  -1  -2  718.63   19.60
   3  -1   2  726.03   19.80
  -3  -1  -2  702.03   19.80
  -3   1  -2  732.43   19.80
   3   1   2  715.53   19.60
   3   1   2  713.83   19.60
  -3   1  -2  719.33   19.80
  -3   1  -2  702.63   19.70
   3   1   2  712.23   19.90
   3   1   2  723.93   19.80
   4  -1   2    1.50    1.60
   4  -1   2    2.70    1.40
   4  -1   2    1.20    1.30
  -4  -1  -2    0.70    0.90
  -4  -1  -2    0.80    1.00
  -4  -1  -2    1.30    1.30
   4  -1   2    2.50    1.10
  -4  -1  -2    1.00    1.40
   4  -1   2    2.00    1.30
  -4   1  -2    2.20    1.20
  -4   1  -2    1.80    1.40
   4   1   2    2.50    1.00
   4   1   2    0.90    1.00
   4   1   2    0.20    1.30
   5  -1   2  139.99    5.10
  -5  -1  -2  145.09    5.00
   5  -1   2  146.39    5.20
   5  -1   2  149.29    5.00
  -5  -1  -2  148.79    4.80
   5  -1   2  144.29    5.10
  -5  -1  -2  146.19    5.10
   5   1   2  146.89    4.60
  -5   1  -2  144.99    4.90
   5   1   2  141.09    5.00
   5   1   2  149.69    4.60
  -5   1  -2  148.39    5.10
  -5   1  -2  142.89    5.10
   5   1   2  145.69    4.80
   5   1   2  144.19    5.10
   6  -1   2   30.00    3.00
   6  -1   2   32.10    2.70
   6  -1   2   31.00    3.30
  -6  -1  -2   36.00    3.00
   6  -1   2   31.20    3.10
  -6  -1  -2   37.90    2.50
  -6  -1  -2   28.30    3.00
   6  -1   2   33.80    2.80
  -6   1  -2   37.20    2.90
   6   1   2   35.30    2.80
   6   1   2   29.90    3.00
  -6   1  -2   30.20    3.00
   6   1   2   33.10    2.40
   6   1   2   31.60    2.50
  -6   1  -2   35.00    2.90
   6   1   2   34.20    2.30
  -7  -1  -2  986.00   26.80
   7  -1   2  972.80   27.20
   7  -1   2  929.11   26.90
   7  -1   2  982.70   26.90
   7  -1   2  969.80   26.90
   7   1   2  989.80   26.70
   7   1   2  946.01   26.80
   7   1   2  975.70   27.10
  -7   1  -2  956.50   26.90
   7   1   2  961.10   26.60
  -7   1  -2  987.90   27.00
   7   1   2  970.70   27.00
   8  -1   2  286.47    9.20
   8  -1   2  295.37    9.10
   8  -1   2  286.47    9.50
  -8  -1  -2  292.37    9.00
  -8   1  -2  289.07    9.30
   8   1   2  276.37    8.80
   8   1   2  275.07    9.10
   8   1   2  293.17    8.70
   8   1   2  283.97    9.20
   8   1   2  285.67    9.40
   9  -1   2   14.30    2.40
  -9  -1  -2   11.20    2.40
   9  -1   2   15.60    2.60
   9  -1   2    9.70    2.60
   9   1   2   12.10    2.50
   9   1   2   15.20    2.00
   9   1   2   17.90    2.50
   9   1   2   10.40    2.70
  -9   1  -2   11.30    2.70
  10  -1   2  132.79    6.90
  10  -1   2  135.69    6.20
  10  -1   2  132.39    6.10
 -10  -1  -2  130.59    6.00
  10   1   2  129.59    6.40
 -10   1  -2  144.49    6.40
  10   1   2  133.89    5.40
  10   1   2  136.49    6.60
 -11  -1  -2  299.07   10.20
  11  -1   2  300.87   10.20
  11  -1   2  295.47   11.30
  11  -1   2  283.57   10.40
  11   1   2  298.57   10.50
  11   1   2  290.07   10.90
  11   1   2  297.77    9.60
 -11   1  -2  300.17   10.60
  12  -1   2  252.97    9.70
 -12  -1  -2  272.97    9.80
  12  -1   2  251.67   10.60
  12  -1   2  268.67    9.90
 -12   1  -2  266.17   10.20
  12   1   2  250.17   10.40
  12   1   2  243.18    8.90
  12   1   2  257.67   10.00
  13  -1   2  158.08    9.50
  13  -1   2  158.78    8.30
  13  -1   2  157.18    8.80
 -13  -1  -2  166.98    8.40
  13   1   2  164.28    8.90
  13   1   2  164.78    8.80
  13   1   2  161.48    9.50
 -13   1  -2  171.78    9.00
  14  -1   2   22.50    4.30
  14  -1   2   14.70    6.10
  14  -1   2   22.90    5.20
 -14  -1  -2    8.90    4.70
  14   1   2   15.70    5.40
  14   1   2   15.00    5.90
 -14   1  -2    9.40    4.80
  15  -2  -2   -0.40    5.90
  15  -2  -2    8.90    5.90
 -15  -2   2   -5.30    5.30
  15   2  -2    3.20    6.30
  15   2  -2   -0.70    5.80
 -15   2   2    1.00    6.10
  14  -2  -2   70.79    6.40
 -14  -2   2   58.99    5.30
  14  -2  -2   44.00    5.80
  14  -2  -2   60.69    5.50
  14   2  -2   61.69    6.10
 -14   2   2   63.39    6.30
  14   2  -2   64.09    6.00
  13  -2  -2  110.59    8.70
  13  -2  -2  114.79    7.40
  13  -2  -2  109.39    8.00
 -13  -2   2  113.29    7.30
  13   2  -2  129.19    7.90
  13   2  -2  117.89    8.10
 -13   2   2  123.29    8.30
  12  -2  -2  239.48   10.10
  12  -2  -2  251.67   10.30
 -12  -2   2  248.38    9.40
  12  -2  -2  255.77   12.30
 -12   2   2  254.17   10.10
  12   2  -2  246.68    9.80
  12   2  -2  246.78   10.00
  11  -2  -2    5.70    3.00
 -11  -2   2    3.80    2.80
  11  -2  -2    5.30    3.90
  11  -2  -2    2.00    3.30
  11   2  -2    5.90    3.20
  11   2  -2    8.40    4.30
  11   2  -2    3.40    1.80
  10  -2  -2  677.83   20.20
  10  -2  -2  703.23   20.40
 -10  -2   2  694.63   19.90
 -10   2   2  682.23   20.20
  10   2  -2  701.53   20.30
  10   2  -2  684.93   20.00
 -10   2   2  693.83   20.10
  10   2  -2  661.33   19.20
   9  -2  -2  785.52   22.70
   9  -2  -2  786.92   22.70
  -9  -2   2  786.12   22.30
  -9   2   2  775.32   22.50
   9   2  -2  810.72   21.70
  -9   2   2  789.72   22.60
   9   2  -2  806.42   22.70
   9   2  -2  783.12   22.40
   9   2  -2  756.12   21.70
   8  -2  -2  454.45   13.60
  -8  -2   2  456.05   13.20
  -8  -2   2  432.76   13.20
   8  -2  -2  452.05   13.50
  -8   2   2  444.16   13.40
   8   2  -2  451.85   13.50
   8   2  -2  437.86   12.50
   8   2  -2  451.25   12.50
   8   2  -2  457.65   13.30
  -8   2   2  436.46   13.40
  -7  -2   2  268.97    8.50
  -7  -2   2  287.47    8.70
   7  -2  -2  271.57    8.90
   7  -2  -2  281.57    9.00
  -7   2   2  275.47    8.80
   7   2  -2  276.07    8.70
  -7   2   2  275.27    8.90
   7   2  -2  291.77    8.70
   7   2  -2  277.67    8.00
   7   2  -2  282.77    7.90
   7   2  -2  286.97    9.00
  -6  -2   2   55.99    3.00
   6  -2  -2   55.19    3.50
   6  -2  -2   48.70    3.60
  -6  -2   2   55.39    2.90
   6  -2  -2   54.39    3.50
   6  -2  -2   49.20    3.70
   6  -2  -2   52.49    3.70
  -6  -2   2   50.79    3.50
  -6   2   2   52.99    3.40
  -6   2   2   52.29    3.50
   6   2  -2   55.49    2.10
   6   2  -2   55.89    3.30
  -6   2   2   51.59    3.30
  -6   2   2   47.80    3.30
   6   2  -2   50.59    3.10
   6   2  -2   57.69    3.00
   6   2  -2   57.39    2.00
   5  -2  -2  714.23   19.60
   5  -2  -2  705.53   19.60
  -5  -2   2  683.33   19.60
   5  -2  -2  670.33   19.50
   5  -2  -2  691.83   19.50
   5  -2  -2  702.03   19.50
  -5  -2   2  690.43   19.50
  -5  -2   2  713.73   19.20
   5   2  -2  701.23   18.80
  -5   2   2  688.63   19.50
   5   2  -2  692.23   19.30
   5   2  -2  691.93   18.80
  -5   2   2  697.03   19.50
   5   2  -2  709.43   19.50
   5   2  -2  734.23   19.30
  -5   2   2  666.53   19.40
   4  -2  -2  178.58    5.90
  -4  -2   2  177.68    5.80
   4  -2  -2  188.58    5.90
   4  -2  -2  175.28    6.00
  -4  -2   2  193.68    5.80
   4  -2  -2  194.18    5.90
  -4  -2   2  186.38    5.50
   4  -2  -2  182.38    6.00
  -4   2   2  181.78    5.80
  -4   2   2  186.18    5.90
  -4   2   2  182.88    6.00
   4   2  -2  177.28    5.80
   4   2  -2  181.18    5.70
   4   2  -2  191.78    5.60
   3  -2  -2    4.70    1.30
  -3  -2   2    8.20    1.00
  -3  -2   2    8.70    1.30
   3  -2  -2    6.30    1.40
   3  -2  -2    7.30    1.30
   3  -2  -2    6.40    1.60
   3  -2  -2    6.00    1.30
  -3  -2   2    6.60    1.30
  -3   2   2    7.30    1.50
   3   2  -2    8.10    1.20
  -3   2   2    6.70    1.30
   3   2  -2    7.30    1.00
   3   2  -2    6.10    1.30
  -3   2   2    7.30    1.40
   2  -2  -2   44.40    2.60
  -2  -2   2   38.40    1.50
  -2  -2   2   39.50    1.70
  -2  -2   2   39.10    2.30
   2  -2  -2   43.50    2.60
  -2  -2   2   45.90    2.20
   2  -2  -2   46.40    2.30
   2  -2  -2   39.10    2.20
   2   2  -2   44.90    1.80
  -2   2   2   47.90    2.60
   2   2  -2   42.80    2.10
  -2   2   2   41.80    2.20
   2   2  -2   43.80    1.50
   2   2  -2   43.50    2.30
  -2   2   2   40.10    2.50
  -2   2   2   42.80    2.20
   1  -2  -2   55.19    2.50
  -1  -2   2   49.70    2.30
  -1  -2   2   55.79    2.00
  -1  -2   2   62.39    2.40
   1  -2  -2   55.89    2.80
   1  -2  -2   60.39    2.40
  -1  -2   2   54.19    2.00
   1  -2  -2   52.09    2.10
   1  -2  -2   50.79    2.70
  -1   2   2   52.09    2.50
  -1   2   2   52.49    2.20
  -1   2   2   55.79    2.70
   1   2  -2   57.19    2.10
  -1   2   2   59.79    2.60
   1   2  -2   51.99    2.30
   1   2  -2   52.69    2.20
   0  -2  -2 7954.90  213.48
   0  -2   2 7927.51  213.78
   0  -2   2 7866.21  213.68
   0  -2   2 8379.36  214.08
   0  -2  -2 7671.13  213.48
   0  -2   2 8135.99  214.08
   0  -2   2 8045.50  213.98
   0  -2  -2 6682.23  215.18
   0  -2  -2 7616.04  213.68
   0   2   2 8287.97  214.18
   0   2  -2 8256.57  213.98
   0   2   2 8011.70  213.48
   0   2   2 8252.07  214.58
   0   2   2 8089.29  214.48
   1  -2   2 9719.23  260.97
   1  -2   2 9802.52  261.17
   1  -2   2 9561.54  260.77
   1  -2   2 9999.00  261.27
  -1  -2  -2 9559.64  259.67
   1  -2   2 9655.33  260.47
  -1  -2  -2 9518.95  259.67
  -1  -2  -2 9625.44  260.57
  -1  -2  -2 9949.80  261.37
  -1  -2  -2 9528.85  260.47
   1  -2   2 9221.68  260.17
   1  -2   2 9875.11  260.57
   1   2   2 9876.61  261.17
   1   2   2 9814.52  261.47
  -1   2  -2 9444.55  260.67
   1   2   2 9740.93  260.77
   2  -2   2   17.70    1.50
  -2  -2  -2   19.20    1.30
  -2  -2  -2   13.30    1.40
   2  -2   2   12.90    1.30
  -2  -2  -2   19.70    1.00
  -2  -2  -2   16.00    1.50
   2  -2   2   19.30    2.10
   2  -2   2   19.80    2.30
   2  -2   2   15.10    1.50
  -2   2  -2   18.00    1.60
   2   2   2   20.10    2.10
   2   2   2   16.70    1.40
   2   2   2   17.70    1.00
   2   2   2   15.80    1.50
  -2   2  -2   18.10    1.90
   3  -2   2  829.12   22.60
   3  -2   2  779.62   22.40
  -3  -2  -2  827.72   22.10
   3  -2   2  812.42   22.50
  -3  -2  -2  806.42   22.50
  -3  -2  -2  817.82   22.10
  -3  -2  -2  815.62   22.50
   3  -2   2  817.32   22.30
  -3   2  -2  803.72   22.20
   3   2   2  825.02   22.10
  -3   2  -2  814.92   22.40
   3   2   2  797.82   22.10
   3   2   2  863.71   22.50
  -4  -2  -2 1161.98   30.80
   4  -2   2 1125.79   31.10
   4  -2   2 1175.88   31.00
  -4  -2  -2 1125.19   31.10
  -4  -2  -2 1113.99   31.10
   4  -2   2 1137.39   31.20
   4  -2   2 1158.28   31.10
  -4  -2  -2 1126.89   30.70
   4  -2   2 1132.39   31.20
   4   2   2 1138.79   31.20
   4   2   2 1141.99   30.70
   4   2   2 1121.39   30.80
  -4   2  -2 1153.98   30.90
  -4   2  -2 1139.29   31.10
  -4   2  -2 1097.19   31.10
   4   2   2 1131.39   31.10
   5  -2   2  201.08    7.00
   5  -2   2  217.68    6.70
   5  -2   2  209.48    6.90
  -5  -2  -2  218.18    6.30
   5  -2   2  211.48    6.90
  -5  -2  -2  200.48    6.70
   5  -2   2  209.08    6.50
  -5  -2  -2  202.08    6.80
   5   2   2  209.88    6.10
  -5   2  -2  203.98    6.50
  -5   2  -2  200.48    6.70
   5   2   2  208.18    6.70
  -5   2  -2  213.68    6.80
   5   2   2  201.88    6.70
   5   2   2  212.28    6.30
  -6  -2  -2  267.17    8.50
   6  -2   2  265.47    9.10
   6  -2   2  256.27    8.60
   6  -2   2  279.67    8.30
   6  -2   2  272.17    8.60
   6  -2   2  273.87    8.40
  -6  -2  -2  252.37    8.50
  -6   2  -2  260.57    8.30
   6   2   2  265.27    7.80
   6   2   2  275.97    7.80
  -6   2  -2  274.57    8.50
   6   2   2  267.37    8.00
   6   2   2  274.07    8.40
   6   2   2  279.47    8.50
   7  -2   2    4.40    2.10
  -7  -2  -2    7.00    1.60
   7  -2   2    8.70    1.90
   7  -2   2    5.70    2.00
   7   2   2    9.10    2.10
  -7   2  -2    7.50    2.10
   7   2   2   11.10    1.40
  -7   2  -2   10.20    2.20
   7   2   2    9.10    1.80
   7   2   2    7.60    1.50
   7   2   2    6.50    2.20
   8  -2   2  191.98    7.10
  -8  -2  -2  197.58    6.60
   8  -2   2  198.78    7.40
   8  -2   2  197.58    7.00
   8   2   2  194.68    7.20
   8   2   2  193.28    6.90
   8   2   2  196.68    6.30
   8   2   2  198.08    6.60
   8   2   2  193.38    7.30
  -8   2  -2  193.18    7.20
   9  -2   2  215.18    8.20
   9  -2   2  200.28    7.70
  -9  -2  -2  217.78    7.30
   9  -2   2  207.68    7.60
   9   2   2  210.98    7.90
  -9   2  -2  205.08    7.80
   9   2   2  198.98    6.90
   9   2   2  213.78    6.70
   9   2   2  206.08    7.80
 -10  -2  -2  225.38    8.00
  10  -2   2  225.18    8.50
  10  -2   2  224.78    9.10
  10  -2   2  229.18    8.30
 -10   2  -2  237.48    8.70
  10   2   2  226.58    7.30
  10   2   2  221.48    8.60
  10   2   2  204.48    9.10
  10   2   2  222.38    8.70
  11  -2   2   69.89    5.80
  11  -2   2   67.69    5.80
  11  -2   2   61.99    6.50
 -11  -2  -2   71.29    5.20
  11   2   2   64.99    4.10
 -11   2  -2   66.19    6.00
  11   2   2   67.99    7.20
  11   2   2   66.59    5.90
  12  -2   2    5.90    3.60
  12  -2   2    8.10    3.70
 -12  -2  -2    8.30    3.30
  12  -2   2    6.20    4.00
 -12   2  -2    6.60    3.90
  12   2   2    7.30    4.10
  12   2   2    4.60    4.00
 -13  -2  -2  233.18    9.70
  13  -2   2  234.78   10.40
  13  -2   2  246.88   11.40
  13  -2   2  228.78   10.30
 -13   2  -2  236.78   10.70
  13   2   2  239.58   10.50
  13   2   2  241.58   11.20
  14  -2   2  271.37   13.30
  14  -2   2  275.27   11.80
  14  -2   2  257.07   11.80
 -14  -2  -2  276.67   11.20
  14   2   2  270.97   12.90
 -14   2  -2  272.87   12.20
  14   2   2  269.87   12.10
  14  -3  -2   -3.70    5.50
  14  -3  -2    4.20    5.30
 -14  -3   2    0.30    4.20
  14  -3  -2   -5.40    4.50
 -14   3   2   -3.60    5.40
  14   3  -2    7.70    5.60
  14   3  -2    0.50    4.90
  13  -3  -2   44.60    6.00
 -13  -3   2   44.40    4.50
  13  -3  -2   42.20    5.30
  13  -3  -2   36.60    4.50
  13   3  -2   42.00    5.40
  13   3  -2   43.90    5.00
 -13   3   2   39.80    5.60
  12  -3  -2  118.89    7.30
 -12  -3   2  111.39    6.60
  12  -3  -2  111.89    7.70
  12  -3  -2  118.69    8.40
  12   3  -2  109.99    7.30
 -12   3   2  124.49    7.90
  12   3  -2  117.99    7.70
  11  -3  -2  143.29    8.00
 -11  -3   2  140.29    6.60
 -11   3   2  143.19    7.50
  11   3  -2  143.59    7.50
  11   3  -2  142.49    7.10
 -10  -3   2   87.49    5.10
  10  -3  -2   83.89    6.00
  10  -3  -2   91.49    6.40
  10   3  -2   83.29    5.40
 -10   3   2   85.89    6.00
  10   3  -2   93.69    5.90
 -10   3   2   76.89    5.80
   9  -3  -2   10.80    3.20
   9  -3  -2    7.00    2.90
  -9  -3   2    7.40    2.20
   9   3  -2    9.70    2.80
   9   3  -2    8.60    2.50
  -9   3   2    7.70    2.90
  -9   3   2    8.10    2.80
  -8  -3   2  131.99    5.60
   8  -3  -2  151.48    6.20
  -8  -3   2  141.39    5.60
   8  -3  -2  147.99    6.20
  -8   3   2  136.79    6.10
  -8   3   2  142.39    6.10
   8   3  -2  145.69    6.10
   8   3  -2  143.59    5.70
  -7  -3   2  298.47    9.30
  -7  -3   2  307.37    9.40
   7  -3  -2  311.47    9.80
   7  -3  -2  312.77    9.90
  -7   3   2  299.07    9.70
   7   3  -2  315.97    9.40
   7   3  -2  302.17    9.80
  -7   3   2  309.27    9.80
   7   3  -2  298.47    9.40
   6  -3  -2  294.87    9.10
  -6  -3   2  295.27    8.80
  -6  -3   2  280.67    8.70
   6  -3  -2  288.37    9.00
   6   3  -2  276.27    8.70
   6   3  -2  285.67    9.10
  -6   3   2  280.57    9.20
  -6   3   2  287.77    9.00
   6   3  -2  302.07    8.70
  -6   3   2  296.07    9.20
  -5  -3   2    1.10    1.30
  -5  -3   2    2.50    1.90
   5  -3  -2    0.40    1.50
   5  -3  -2   -1.40    2.20
   5  -3  -2   -0.70    1.60
   5  -3  -2    0.80    1.70
  -5  -3   2    0.60    1.40
   5  -3  -2    0.60    2.00
   5   3  -2    0.30    1.30
  -5   3   2   -0.70    1.60
   5   3  -2    0.00    1.30
   5   3  -2   -0.90    1.70
  -5   3   2    0.20    1.60
  -5   3   2    2.20    1.80
   4  -3  -2  287.57    8.50
  -4  -3   2  272.87    8.20
   4  -3  -2  278.47    8.70
   4  -3  -2  291.47    8.60
  -4  -3   2  266.27    8.50
   4  -3  -2  275.87    8.80
   4  -3  -2  264.37    8.50
  -4  -3   2  301.27    8.40
  -4   3   2  290.87    8.70
   4   3  -2  294.37    8.20
   4   3  -2  279.77    8.20
  -4   3   2  274.87    8.40
  -4   3   2  279.07    8.50
   4   3  -2  290.27    8.60
  -3  -3   2  410.26   12.20
  -3  -3   2  456.55   12.10
  -3  -3   2  425.96   12.00
   3  -3  -2  440.16   12.20
   3  -3  -2  410.76   12.20
   3  -3  -2  412.26   12.30
   3  -3  -2  404.46   12.30
   3  -3  -2  435.86   12.50
   3   3  -2  446.36   12.30
   3   3  -2  428.16   12.00
  -3   3   2  411.66   12.50
  -3   3   2  436.06   12.40
   3   3  -2  437.86   12.00
  -3   3   2  444.26   12.40
  -2  -3   2  512.15   13.90
   2  -3  -2  496.55   14.20
   2  -3  -2  494.75   14.10
  -2  -3   2  487.65   14.00
   2  -3  -2  488.05   14.00
   2  -3  -2  494.25   14.00
  -2  -3   2  508.95   13.70
  -2  -3   2  508.25   13.80
  -2  -3   2  505.25   13.70
   2  -3  -2  495.65   14.20
  -2   3   2  522.55   14.00
   2   3  -2  505.55   14.40
   2   3  -2  510.15   13.80
  -2   3   2  496.55   14.20
  -2   3   2  482.15   14.40
   2   3  -2  503.35   13.90
   1  -3  -2  211.18    6.80
   1  -3  -2  216.98    6.60
  -1  -3   2  224.08    6.40
  -1  -3   2  221.08    6.50
  -1  -3   2  216.48    6.60
  -1  -3   2  215.88    6.60
   1  -3  -2  216.38    6.80
  -1  -3   2  222.38    6.30
   1  -3  -2  220.08    6.40
  -1   3   2  217.18    6.40
   1   3  -2  219.48    6.50
   1   3  -2  226.18    6.60
  -1   3   2  226.98    6.70
   1   3  -2  222.78    6.40
   0  -3  -2  143.89    4.30
   0  -3   2  146.49    4.60
   0  -3   2  142.19    4.60
   0  -3  -2  138.79    4.80
   0  -3   2  148.19    4.70
   0  -3   2  147.29    4.60
   0  -3   2  141.99    4.70
   0  -3  -2  139.29    4.90
   0  -3  -2  144.29    4.60
   0  -3   2  146.49    4.50
   0   3  -2  147.59    4.60
   0   3   2  149.59    4.60
   0   3   2  141.59    5.60
   0   3  -2  143.49    4.60
   0   3   2  140.19    5.00
   0   3   2  138.39    4.30
  -1  -3  -2  126.69    4.50
   1  -3   2  131.99    4.40
  -1  -3  -2  132.19    4.20
   1  -3   2  129.19    4.40
  -1  -3  -2  131.39    3.80
  -1  -3  -2  134.19    3.90
   1  -3   2  127.59    4.50
   1  -3   2  132.79    4.30
  -1  -3  -2  127.89    4.70
   1  -3   2  131.19    4.50
   1  -3   2  134.39    4.30
   1   3   2  134.39    4.20
  -1   3  -2  134.59    4.60
   1   3   2  132.59    4.50
   1   3   2  130.69    4.70
  -1   3  -2  129.69    4.30
   2  -3   2  364.76   11.20
  -2  -3  -2  400.16   10.50
   2  -3   2  388.96   11.10
   2  -3   2  397.56   10.80
   2  -3   2  381.16   10.80
  -2  -3  -2  385.16   10.50
   2  -3   2  381.46   11.00
  -2  -3  -2  384.46   11.00
   2  -3   2  384.96   11.00
   2  -3   2  379.46   11.00
  -2  -3  -2  376.76   10.60
  -2  -3  -2  363.86   11.10
   2   3   2  388.16   11.10
   2   3   2  392.46   10.60
   2   3   2  360.26   12.00
  -2   3  -2  395.26   11.10
   3  -3   2  171.08    6.00
   3  -3   2  176.08    6.00
  -3  -3  -2  189.78    5.30
   3  -3   2  183.08    5.60
   3  -3   2  182.68    5.70
   3  -3   2  187.68    6.20
   3  -3   2  184.28    5.90
  -3  -3  -2  177.48    6.00
  -3  -3  -2  177.68    6.00
   3  -3   2  188.98    6.00
  -3  -3  -2  182.28    5.30
   3   3   2  181.48    5.20
   3   3   2  188.88    6.00
   3   3   2  192.88    5.30
  -3   3  -2  177.08    5.90
   3   3   2  181.48    6.00
   4  -3   2   84.99    3.90
  -4  -3  -2   79.69    3.90
   4  -3   2   82.99    4.10
   4  -3   2   85.49    3.90
  -4  -3  -2   85.69    2.70
  -4  -3  -2   81.49    3.90
  -4  -3  -2   87.99    2.90
   4   3   2   84.99    3.90
  -4   3  -2   81.39    3.20
   4   3   2   90.79    2.70
  -4   3  -2   79.49    3.80
   4   3   2   88.39    3.80
  -4   3  -2   86.49    3.90
   5  -3   2   60.09    3.70
  -5  -3  -2   61.09    2.50
   5  -3   2   61.39    5.00
   5  -3   2   60.39    3.10
   5  -3   2   56.09    5.80
  -5  -3  -2   58.99    3.60
   5  -3   2   60.39    3.50
  -5  -3  -2   51.79    4.20
  -5  -3  -2   59.89    2.10
   5   3   2   57.09    2.60
   5   3   2   61.19    2.20
  -5   3  -2   58.29    3.60
   5   3   2   55.49    3.60
  -5   3  -2   56.89    3.00
   5   3   2   62.99    3.50
  -5   3  -2   51.19    3.60
   6  -3   2  226.48    7.80
  -6  -3  -2  224.18    7.90
  -6  -3  -2  245.18    7.10
   6  -3   2  242.88    8.00
   6  -3   2  240.18    7.50
   6   3   2  230.58    6.70
   6   3   2  244.78    7.80
  -6   3  -2  230.88    7.40
   6   3   2  238.48    6.70
   6   3   2  224.38    7.80
   6   3   2  232.78    7.10
  -6   3  -2  241.08    7.90
   7  -3   2  167.38    6.30
   7  -3   2  173.08    6.10
  -7  -3  -2  170.68    5.50
   7  -3   2  160.28    6.60
   7   3   2  156.68    5.70
   7   3   2  161.28    6.30
   7   3   2  160.28    5.00
  -7   3  -2  165.68    6.40
   7   3   2  164.28    6.40
  -7   3  -2  156.88    6.10
   8  -3   2  195.78    7.40
   8  -3   2  197.18    7.80
  -8  -3  -2  201.88    6.60
   8  -3   2  204.88    7.20
   8   3   2  195.18    6.00
   8   3   2  201.08    7.50
   8   3   2  191.18    7.40
  -8   3  -2  191.28    7.50
   8   3   2  199.08    6.00
   8   3   2  188.58    6.90
  -9  -3  -2   14.00    2.20
   9  -3   2   13.20    3.20
   9  -3   2   10.70    2.90
   9  -3   2   15.40    2.70
   9   3   2   14.70    1.80
   9   3   2   14.40    3.00
   9   3   2   14.10    1.70
  -9   3  -2   14.30    3.20
   9   3   2   10.60    2.90
  10  -3   2   56.49    6.50
 -10  -3  -2   56.09    4.40
  10  -3   2   53.79    5.20
  10  -3   2   53.09    5.50
  10   3   2   63.89    5.40
 -10   3  -2   37.30    6.10
  10   3   2   52.99    3.40
 -11  -3  -2   74.19    5.30
  11  -3   2   76.39    6.20
  11  -3   2   76.59    7.10
  11  -3   2   70.59    6.20
  11   3   2   80.59    6.70
 -11   3  -2   68.39    6.50
  12  -3   2  252.47   10.40
  12  -3   2  260.37   11.40
  12  -3   2  252.47   10.20
 -12  -3  -2  249.08    9.40
  12   3   2  267.67   10.70
  12   3   2  261.47   10.70
 -12   3  -2  270.47   10.90
  13  -3   2   18.50    4.70
  13  -3   2   20.90    4.60
  13  -3   2   21.30    5.80
 -13   3  -2   21.30    5.50
  13   3   2   12.00    4.90
  13   3   2   23.10    5.10
  14  -3   2   24.20    5.20
  14  -3   2    9.70    6.40
  14  -3   2    7.90    5.50
  14   3   2   17.90    5.90
 -14   3  -2   20.70    6.10
  14   3   2   12.30    5.60
  14  -4  -2    4.40    5.70
  14  -4  -2    5.10    5.60
  14  -4  -2    4.10    6.60
 -14   4   2   -7.80    6.90
  14   4  -2   11.90    7.30
  13  -4  -2    7.40    5.80
  13  -4  -2   14.90    4.90
 -13  -4   2   16.80    3.90
  13  -4  -2   10.80    5.10
 -13   4   2   12.30    5.20
  13   4  -2    5.90    4.80
  13   4  -2   19.30    5.50
  12  -4  -2   38.60    4.90
  12  -4  -2   34.10    5.50
  12  -4  -2   28.90    4.60
 -12  -4   2   35.20    3.80
  12   4  -2   33.00    4.90
 -12   4   2   40.50    5.20
  12   4  -2   33.10    4.60
 -11  -4   2    3.30    2.90
  11  -4  -2   -1.10    4.00
  11  -4  -2    0.80    3.70
  11  -4  -2   -0.40    3.30
  11   4  -2   -0.70    4.00
  11   4  -2    5.20    3.40
 -11   4   2    6.60    4.10
 -10  -4   2  298.77    9.80
  10  -4  -2  295.67   11.00
  10  -4  -2  291.97   10.70
 -10   4   2  302.27   10.80
  10   4  -2  272.97   10.20
 -10   4   2  296.77   10.70
  10   4  -2  301.77   10.80
  -9  -4   2  262.27    8.70
   9  -4  -2  253.47    9.70
   9  -4  -2  261.97    9.50
  -9   4   2  274.17    9.60
   9   4  -2  254.87    9.60
  -9   4   2  265.17    9.70
   9   4  -2  252.07    8.90
   8  -4  -2  129.39    6.40
  -8  -4   2  131.39    5.30
   8  -4  -2  123.39    6.20
  -8   4   2  121.89    6.20
   8   4  -2  122.39    6.00
  -8   4   2  127.59    6.20
   8   4  -2  128.69    5.50
  -7  -4   2   18.90    2.40
   7  -4  -2   13.80    2.80
  -7  -4   2   20.80    2.20
   7  -4  -2   15.80    2.60
  -7   4   2   20.60    2.80
  -7   4   2    9.60    2.50
   7   4  -2   17.50    2.20
   7   4  -2   18.60    2.90
   7   4  -2   18.70    2.40
  -6  -4   2  281.07    8.40
  -6  -4   2  267.67    8.40
   6  -4  -2  275.97    8.80
   6  -4  -2  279.07    9.00
  -6   4   2  270.47    8.90
   6   4  -2  256.77    8.40
   6   4  -2  275.07    9.00
   6   4  -2  273.47    8.40
  -6   4   2  273.27    9.10
   5  -4  -2  579.14   16.50
   5  -4  -2  554.24   16.60
  -5  -4   2  585.14   16.20
  -5  -4   2  562.34   16.10
  -5   4   2  576.54   16.50
   5   4  -2  593.14   16.60
   5   4  -2  583.74   16.20
  -5   4   2  579.14   16.70
   5   4  -2  547.75   16.10
  -4  -4   2  470.95   14.30
   4  -4  -2  486.75   14.30
  -4  -4   2  513.65   14.00
  -4  -4   2  499.95   14.00
   4  -4  -2  473.15   14.30
   4  -4  -2  500.75   14.20
   4  -4  -2  509.65   14.40
   4  -4  -2  468.45   15.30
   4   4  -2  508.05   14.40
   4   4  -2  485.15   13.90
  -4   4   2  501.75   14.20
   4   4  -2  509.25   14.00
  -4   4   2  500.05   14.40
   3  -4  -2  195.08    6.50
  -3  -4   2  209.28    6.60
   3  -4  -2  206.78    6.60
  -3  -4   2  201.98    6.70
  -3  -4   2  207.98    5.80
  -3  -4   2  201.78    6.30
  -3  -4   2  203.38    5.80
   3  -4  -2  200.08    7.00
   3  -4  -2  197.28    6.80
   3   4  -2  210.78    6.30
  -3   4   2  213.28    6.80
  -3   4   2  210.48    6.60
   3   4  -2  203.88    6.20
  -3   4   2  202.68    6.90
   3   4  -2  203.38    6.70
  -2  -4   2   -0.20    1.50
   2  -4  -2    0.90    1.50
   2  -4  -2   -1.10    2.00
   2  -4  -2   -1.30    1.70
  -2  -4   2   -0.50    1.00
   2  -4  -2   -1.10    1.90
   2  -4  -2   -0.20    1.30
  -2  -4   2   -1.40    1.20
  -2  -4   2   -1.10    2.00
  -2  -4   2   -0.10    0.90
   2   4  -2   -0.70    1.10
  -2   4   2   -0.70    1.50
  -2   4   2   -1.00    1.70
  -2   4   2    0.50    1.30
   2   4  -2    1.10    1.50
   2   4  -2   -2.50    1.30
  -1  -4   2  133.29    5.00
  -1  -4   2  149.88    4.60
   1  -4  -2  143.99    5.20
  -1  -4   2  144.99    4.90
   1  -4  -2  146.29    5.70
  -1  -4   2  141.29    5.10
  -1  -4   2  146.89    4.70
   1  -4  -2  146.09    4.70
  -1  -4   2  150.98    4.80
   1  -4  -2  137.39    5.00
  -1   4   2  142.89    5.20
   1   4  -2  148.39    5.00
  -1   4   2  146.49    4.70
  -1   4   2  142.99    5.20
  -1   4   2  148.59    5.00
   1   4  -2  149.59    4.80
   0  -4  -2   70.49    2.70
   0  -4   2   70.69    2.90
   0  -4   2   67.79    3.30
   0  -4  -2   63.99    3.50
   0  -4   2   66.99    3.10
   0  -4   2   64.19    3.10
   0  -4   2   67.59    3.20
   0  -4  -2   70.69    3.10
   0  -4   2   64.59    3.20
   0  -4  -2   64.19    3.60
   0  -4  -2   72.29    2.70
   0   4   2   66.29    3.10
   0   4  -2   70.59    3.30
   0   4   2   68.29    3.50
   0   4   2   67.49    3.50
   0   4  -2   69.29    3.20
  -1  -4  -2 2183.08   59.09
  -1  -4  -2 2160.78   58.79
   1  -4   2 2213.88   58.99
   1  -4   2 2145.19   58.89
  -1  -4  -2 2144.29   59.09
   1  -4   2 2204.98   58.89
   1  -4   2 2202.58   58.89
   1  -4   2 2211.18   58.99
   1  -4   2 2163.58   58.99
  -1  -4  -2 2176.38   58.59
   1  -4   2 2191.18   58.89
  -1  -4  -2 2056.89   58.69
   1   4   2 2194.28   59.09
  -1   4  -2 2177.98   58.89
   1   4   2 2214.08   58.79
   1   4   2 2192.28   59.09
   2  -4   2 1006.60   27.50
   2  -4   2  982.80   27.50
   2  -4   2  973.90   27.30
   2  -4   2  976.70   27.50
   2  -4   2  999.70   27.40
  -2  -4  -2 1002.70   27.00
  -2  -4  -2 1006.90   27.10
  -2  -4  -2 1001.40   27.00
  -2  -4  -2  989.40   27.50
  -2  -4  -2  960.80   27.60
   2  -4   2  993.70   27.60
   2  -4   2  985.80   27.30
  -2   4  -2 1021.00   27.50
   2   4   2 1006.80   27.60
   2   4   2 1019.80   27.50
   2   4   2 1011.50   27.10
  -3  -4  -2  263.47    8.60
   3  -4   2  273.97    8.20
   3  -4   2  264.17    8.50
   3  -4   2  265.97    8.70
  -3  -4  -2  273.37    8.50
  -3  -4  -2  282.57    7.70
   3  -4   2  280.07    8.40
   3  -4   2  277.17    8.40
   3  -4   2  265.67    8.50
  -3  -4  -2  283.57    7.70
   3  -4   2  272.97    8.10
  -3  -4  -2  229.38    8.10
   3   4   2  278.37    8.60
  -3   4  -2  274.77    8.50
   3   4   2  276.17    8.40
   3   4   2  285.77    7.70
  -4  -4  -2   83.99    4.30
   4  -4   2   92.39    4.30
   4  -4   2   86.29    4.40
  -4  -4  -2   90.79    2.90
   4  -4   2   96.09    4.30
   4  -4   2   87.49    3.90
  -4  -4  -2   93.19    3.10
   4  -4   2   88.99    3.80
  -4   4  -2   91.59    4.30
   4   4   2   94.19    2.90
   4   4   2   93.99    4.40
   4   4   2   82.39    3.30
   4   4   2   89.09    4.20
  -5  -4  -2   98.19    3.40
   5  -4   2   95.99    4.30
   5  -4   2  102.09    4.70
   5  -4   2   92.09    4.10
  -5  -4  -2   87.99    4.50
   5  -4   2   88.89    4.50
   5   4   2   90.89    3.30
   5   4   2   95.89    4.40
   5   4   2   92.79    4.60
  -5   4  -2   98.49    4.70
   6  -4   2    8.60    2.30
  -6  -4  -2   11.30    1.40
   6  -4   2   11.70    2.00
   6  -4   2    9.50    2.30
  -6   4  -2    7.60    2.20
  -6   4  -2   13.00    2.00
   6   4   2   13.00    1.50
   6   4   2   10.70    2.20
   6   4   2    9.30    2.40
   7  -4   2   10.80    2.30
  -7  -4  -2    4.90    1.50
   7  -4   2    8.20    2.60
   7  -4   2    4.60    2.40
   7   4   2    4.70    2.40
   7   4   2    5.00    2.60
  -7   4  -2   10.10    2.80
   7   4   2    5.30    1.70
   8  -4   2    1.40    3.10
  -8  -4  -2   -1.20    1.60
   8  -4   2    6.00    2.60
   8  -4   2    4.20    2.40
   8   4   2   -0.20    2.10
   8   4   2   -1.60    2.60
  -8   4  -2    2.70    2.90
   8   4   2   -3.00    2.70
  -9  -4  -2  326.57    9.80
   9  -4   2  322.17   10.60
   9  -4   2  302.37   14.90
   9  -4   2  292.17   11.60
   9   4   2  323.17   10.80
   9   4   2  323.27   13.70
 -10  -4  -2  244.88    8.40
  10  -4   2  240.38   10.40
  10  -4   2  264.07    9.40
  10  -4   2  250.97    9.80
  10   4   2  242.68    9.70
 -10   4  -2  265.17   10.00
  10   4   2  254.27    9.90
  11  -4   2   14.10    4.70
  11  -4   2    6.70    6.00
  11  -4   2    2.70    4.00
 -11  -4  -2    5.00    2.90
 -11   4  -2    5.80    4.40
  11   4   2    6.30    3.90
  11   4   2    4.20    3.90
  12  -4   2   63.49    7.50
  12  -4   2   75.49    7.20
  12  -4   2   73.79    6.60
  12   4   2   59.19    5.70
 -12   4  -2   58.89    5.80
  12   4   2   83.09    8.00
  13  -4   2   93.79   10.40
  13  -4   2  117.49    8.50
  13  -4   2  104.89    9.40
 -13   4  -2  105.29   10.00
  13   4   2  106.39    9.70
  13   4   2  106.99    9.20
  13  -5  -2    8.80    5.20
  13  -5  -2   13.20    5.30
  13  -5  -2    7.10    6.20
  13   5  -2   14.10    6.00
 -13   5   2   14.40    6.10
  12  -5  -2   70.39    7.90
  12  -5  -2   85.39    9.20
 -12  -5   2   63.09    6.30
  12  -5  -2   60.39    6.00
 -12   5   2   63.79    6.40
  12   5  -2   52.59    5.90
  11  -5  -2   20.90    4.40
  11  -5  -2   22.90    4.70
  11  -5  -2   19.00    5.20
 -11  -5   2   22.60    3.30
  11   5  -2   25.50    4.70
 -11   5   2   25.50    4.80
  11   5  -2   20.80    3.90
  10  -5  -2    8.80    4.10
 -10  -5   2   11.40    2.80
  10  -5  -2    6.10    4.00
  10  -5  -2    6.60    3.60
 -10   5   2    7.80    3.90
  10   5  -2    9.50    4.00
  10   5  -2    5.10    3.20
   9  -5  -2   10.10    3.70
   9  -5  -2   11.60    3.40
  -9  -5   2   13.40    2.60
   9   5  -2   14.70    2.90
  -9   5   2   14.70    3.60
  -9   5   2   17.00    3.60
   9   5  -2   16.30    3.90
  -8  -5   2    4.00    2.20
   8  -5  -2    2.90    3.10
   8  -5  -2    2.20    3.40
  -8   5   2   -1.20    3.40
   8   5  -2   -1.00    3.10
   8   5  -2    1.70    2.40
  -8   5   2    2.00    3.10
   7  -5  -2   13.40    2.90
  -7  -5   2   13.90    2.20
  -7  -5   2   12.00    2.60
   7  -5  -2   11.90    3.10
   7   5  -2   12.80    3.10
   7   5  -2   13.30    2.50
  -7   5   2    9.50    2.80
   7   5  -2   14.50    2.40
  -7   5   2   11.80    2.90
   6  -5  -2  108.39    5.20
  -6  -5   2  101.39    4.50
   6  -5  -2   96.89    5.30
  -6  -5   2   93.49    4.70
   6   5  -2  100.99    4.50
  -6   5   2   96.09    5.20
  -6   5   2   95.99    5.70
   6   5  -2   99.89    5.50
   6   5  -2   96.69    4.50
  -5  -5   2  177.18    5.90
   5  -5  -2  167.98    6.40
  -5  -5   2  156.28    5.90
   5  -5  -2  176.88    6.80
   5   5  -2  181.18    6.60
  -5   5   2  176.98    6.40
   5   5  -2  157.38    5.80
  -5   5   2  172.68    6.80
   5   5  -2  175.48    6.00
   4  -5  -2   28.50    3.30
   4  -5  -2   25.40    2.60
  -4  -5   2   34.30    2.80
  -4  -5   2   26.30    2.90
   4   5  -2   29.30    2.90
   4   5  -2   29.20    2.70
  -4   5   2   36.70    3.30
   4   5  -2   33.20    3.70
  -4   5   2   33.40    3.80
  -3  -5   2  191.48    5.70
   3  -5  -2  182.98    6.60
  -3  -5   2  197.98    6.30
  -3  -5   2  183.18    6.30
   3  -5  -2  199.18    6.60
  -3   5   2  189.98    6.50
  -3   5   2  204.58    7.00
  -3   5   2  199.58    7.00
   3   5  -2  202.28    6.30
   3   5  -2  180.98    6.20
   3   5  -2  204.48    6.80
  -2  -5   2   -0.40    1.40
  -2  -5   2    1.80    2.40
  -2  -5   2    1.40    1.20
  -2  -5   2   -1.40    1.60
  -2  -5   2    1.80    1.30
  -2  -5   2    0.90    1.60
   2  -5  -2   -0.60    1.60
   2  -5  -2   -2.40    1.90
   2  -5  -2   -0.90    1.70
   2   5  -2    1.80    1.90
  -2   5   2   -0.20    1.90
  -2   5   2   -0.90    1.50
  -2   5   2    1.30    1.80
   2   5  -2    1.90    1.60
   1  -5  -2   63.59    3.20
  -1  -5   2   59.69    3.70
  -1  -5   2   62.09    3.40
   1  -5  -2   61.09    4.90
  -1  -5   2   60.69    3.50
  -1  -5   2   60.99    3.20
  -1  -5   2   59.29    3.20
   1  -5  -2   53.49    3.50
   1   5  -2   62.79    3.70
  -1   5   2   62.49    3.80
  -1   5   2   56.39    3.50
   1   5  -2   59.69    3.40
  -1   5   2   63.49    3.10
  -1   5   2   64.19    3.90
   0  -5  -2    1.10    1.30
   0  -5   2    2.70    1.40
   0  -5   2    2.30    1.50
   0  -5   2   -0.90    1.80
   0  -5   2    1.90    1.70
   0  -5  -2   -0.60    2.20
   0  -5  -2    1.40    1.70
   0  -5   2    1.20    1.80
   0  -5  -2    3.30    1.40
   0  -5   2    3.60    2.00
   0   5   2    1.20    1.90
   0   5   2    0.40    1.80
   0   5  -2    0.40    1.70
   0   5  -2    0.50    1.80
   0   5   2    1.20    1.50
   1  -5   2  321.77   10.10
   1  -5   2  336.57   10.00
   1  -5   2  325.67   10.10
   1  -5   2  324.57   10.20
   1  -5   2  341.27   10.00
  -1  -5  -2  345.57    9.50
  -1  -5  -2  321.97   10.20
  -1  -5  -2  335.77    9.80
   1  -5   2  331.47    9.90
  -1  -5  -2  338.07    9.60
   1  -5   2  336.87   10.20
   1   5   2  323.87   10.10
   1   5   2  336.67   10.20
   1   5   2  344.17   10.30
  -1   5  -2  348.67   10.10
  -2  -5  -2  321.27    9.10
   2  -5   2  325.77    9.70
   2  -5   2  326.27    9.70
   2  -5   2  310.77    9.90
  -2  -5  -2  319.97    9.30
  -2  -5  -2  318.97    9.10
   2  -5   2  327.47    9.50
   2  -5   2  317.07    9.70
   2  -5   2  311.07   10.00
   2  -5   2  321.87    9.70
   2  -5   2  318.57   10.10
  -2  -5  -2  296.87    9.90
   2   5   2  331.47    9.30
   2   5   2  316.17   10.00
   2   5   2  323.47    9.90
  -3  -5  -2   89.99    3.20
   3  -5   2   86.29    4.30
  -3  -5  -2   89.29    3.10
   3  -5   2   92.29    3.90
   3  -5   2   83.39    4.30
  -3  -5  -2   78.49    3.30
  -3  -5  -2   77.09    4.80
   3  -5   2   91.49    4.30
   3   5   2   88.49    4.90
   3   5   2   82.39    4.60
  -3   5  -2   91.89    4.50
   3   5   2   92.59    3.30
   4  -5   2   13.40    1.90
  -4  -5  -2   17.30    1.40
   4  -5   2   15.10    2.20
  -4  -5  -2   15.70    1.40
  -4  -5  -2   14.10    1.20
   4  -5   2   17.40    2.40
   4  -5   2   12.40    2.30
   4   5   2   14.60    1.60
   4   5   2   13.90    2.50
  -4   5  -2   11.20    2.30
   4   5   2   13.20    2.30
   5  -5   2    3.10    2.00
   5  -5   2    3.30    2.50
   5  -5   2    6.30    2.40
  -5  -5  -2    3.10    1.30
   5   5   2    2.60    2.20
  -5   5  -2    3.30    2.40
   5   5   2    5.20    1.20
   5   5   2    1.30    2.50
  -6  -5  -2   16.20    1.60
   6  -5   2   15.30    2.30
   6  -5   2   15.60    3.00
   6  -5   2   18.90    3.00
   6   5   2   15.20    1.60
  -6   5  -2   17.40    3.20
   6   5   2   14.40    2.90
   6   5   2   16.50    2.70
   7  -5   2   72.59    4.60
   7  -5   2   68.79    5.40
   7  -5   2   66.99    5.20
   7   5   2   73.29    5.10
   7   5   2   69.29    5.30
   7   5   2   67.69    3.50
  -7   5  -2   74.99    5.40
   8  -5   2   13.80    4.30
  -8  -5  -2   19.30    2.00
   8  -5   2   13.40    3.00
   8  -5   2   20.50    5.70
   8   5   2   17.80    4.30
   8   5   2   15.30    3.10
   9  -5   2   17.30    3.40
   9  -5   2   17.90    3.70
  -9  -5  -2   19.00    2.30
   9  -5   2   26.00    4.40
   9   5   2   21.00    4.20
   9   5   2   20.00    3.60
  -9   5  -2   10.30    3.70
  10  -5   2    9.50    4.30
  10  -5   2    5.40    3.70
  10  -5   2    8.30    4.60
 -10   5  -2    7.00    4.30
  10   5   2    8.10    4.10
  11  -5   2   21.20    4.90
  11  -5   2   19.50    4.30
  11  -5   2   20.90    5.10
  11   5   2    9.20    4.50
  11   5   2   19.50    4.50
 -11   5  -2   22.90    5.10
  12  -5   2   11.60    5.30
  12  -5   2    2.00    5.50
  12  -5   2    2.10    4.30
  12   5   2   -2.10    4.60
 -12   5  -2   -5.80    5.20
  12   5   2   -9.20    4.60
  12  -6  -2    8.20    5.80
  12  -6  -2   17.30    6.30
  12  -6  -2   18.40    5.60
 -12   6   2   23.10    6.30
  12   6  -2   22.60    6.10
  11  -6  -2    3.80    5.50
  11  -6  -2    4.10    4.80
  11  -6  -2    2.30    4.60
  11   6  -2    7.20    5.20
 -11   6   2    4.20    4.70
 -10  -6   2   -2.40    3.00
  10  -6  -2    0.70    4.70
  10  -6  -2    0.40    3.90
  10  -6  -2    0.40    4.30
 -10   6   2   -3.30    4.20
  10   6  -2   -9.20    4.30
  10   6  -2   -4.20    3.60
   9  -6  -2    7.80    4.40
  -9  -6   2    8.30    2.60
   9  -6  -2    6.90    3.70
   9  -6  -2    8.70    3.80
  -9   6   2   11.00    4.30
  -9   6   2    9.10    3.90
   9   6  -2   11.40    3.20
   9   6  -2    3.90    4.10
   8  -6  -2   16.80    4.10
   8  -6  -2   24.00    4.50
  -8  -6   2   14.60    2.60
   8   6  -2   15.70    3.60
  -8   6   2   21.70    4.10
  -8   6   2   16.10    3.70
   8   6  -2   13.40    2.90
   7  -6  -2    5.70    3.00
  -7  -6   2    5.80    2.30
   7  -6  -2    5.50    5.60
  -7   6   2    9.00    3.20
   7   6  -2    6.20    2.50
  -7   6   2    5.70    4.60
   6  -6  -2   52.79    5.30
  -6  -6   2   54.19    3.90
   6  -6  -2   49.70    4.80
   6   6  -2   53.99    4.60
   6   6  -2   46.90    5.20
   6   6  -2   50.99    4.30
  -6   6   2   50.69    4.90
  -6   6   2   50.79    5.60
   5  -6  -2  119.19    5.90
   5  -6  -2  129.49    6.40
  -5  -6   2  132.89    5.20
  -5  -6   2  118.19    5.60
   5   6  -2  122.99    5.20
   5   6  -2  126.49    5.30
   5   6  -2  135.19    6.10
  -5   6   2  128.69    6.50
  -5   6   2  131.39    6.00
  -4  -6   2   39.80    3.80
   4  -6  -2   40.50    4.00
  -4  -6   2   45.60    3.40
  -4  -6   2   34.50    3.80
   4  -6  -2   42.40    4.40
   4   6  -2   44.70    3.60
   4   6  -2   39.20    4.30
  -4   6   2   42.10    4.50
  -4   6   2   45.40    4.10
  -3  -6   2   68.59    3.10
  -3  -6   2   64.09    2.90
   3  -6  -2   71.29    4.20
  -3  -6   2   53.89    4.10
  -3  -6   2   67.59    3.70
  -3  -6   2   60.89    4.10
  -3   6   2   65.19    4.70
  -3   6   2   55.19    4.90
   3   6  -2   64.09    3.90
  -3   6   2   65.19    4.10
   3   6  -2   67.29    4.50
  -2  -6   2  124.49    4.80
  -2  -6   2  117.59    4.70
  -2  -6   2  119.69    5.20
   2  -6  -2  124.59    5.30
  -2  -6   2  117.59    4.60
   2  -6  -2  115.19    5.20
  -2  -6   2  115.29    5.20
   2   6  -2  124.59    5.10
  -2   6   2  120.29    4.90
  -2   6   2  125.19    5.70
   2   6  -2  118.39    5.40
  -2   6   2  126.29    5.50
  -1  -6   2    9.70    2.00
  -1  -6   2    9.70    2.40
   1  -6  -2   10.80    1.70
   1  -6  -2   13.10    2.10
  -1  -6   2   10.00    1.70
  -1  -6   2   13.40    2.40
  -1  -6   2    7.90    1.90
  -1   6   2   12.80    2.60
  -1   6   2   14.20    2.70
   1   6  -2    9.70    2.20
  -1   6   2   12.80    2.20
   1   6  -2    8.40    2.30
   0  -6  -2   76.79    3.40
   0  -6  -2   73.59    4.20
   0  -6   2   74.59    3.70
   0  -6  -2   69.99    3.80
   0  -6   2   75.29    4.60
   0  -6   2   73.19    4.30
   0  -6   2   71.69    3.90
   0   6  -2   79.89    4.40
   0   6  -2   72.89    4.30
   0   6   2   70.39    4.00
   0   6   2   71.99    4.70
   0   6   2   72.69    4.60
  -1  -6  -2    8.00    2.00
  -1  -6  -2    7.50    1.80
   1  -6   2    8.30    2.10
   1  -6   2    6.50    2.00
   1  -6   2    5.80    1.80
   1   6   2    5.80    2.40
   1   6   2    6.30    1.80
   1   6   2    2.50    2.30
  -1   6  -2   10.10    2.30
   2  -6   2    5.00    2.20
  -2  -6  -2    3.40    1.90
  -2  -6  -2    7.50    1.70
   2  -6   2    3.80    2.00
  -2  -6  -2    4.30    1.40
   2  -6   2    7.00    1.90
   2  -6   2    7.10    2.20
   2   6   2    7.00    2.40
   2   6   2    7.60    1.80
   2   6   2   12.10    2.70
  -3  -6  -2    3.60    1.40
   3  -6   2    7.80    2.10
  -3  -6  -2    0.90    1.60
   3  -6   2    5.80    2.30
   3  -6   2    6.90    2.40
  -3  -6  -2    4.20    1.50
   3  -6   2    8.80    2.40
   3   6   2    8.50    2.50
   3   6   2    5.90    1.60
   3   6   2    9.40    2.80
  -4  -6  -2  109.19    3.90
   4  -6   2  113.49    5.40
   4  -6   2  110.79    5.50
   4  -6   2  105.59    4.90
  -4  -6  -2  102.19    3.90
   4   6   2  104.19    5.40
   4   6   2  115.09    5.90
  -4   6  -2   98.99    5.50
   5  -6   2   14.10    3.10
  -5  -6  -2   11.40    1.70
   5  -6   2    8.30    2.70
  -5  -6  -2    9.90    1.50
   5  -6   2    4.80    2.40
  -5   6  -2    9.50    2.90
   5   6   2   10.40    3.20
   5   6   2    9.80    2.70
   6  -6   2  216.48    7.90
   6  -6   2  229.78    8.70
   6  -6   2  222.58    8.70
  -6  -6  -2  220.18    6.70
   6   6   2  219.48    8.30
  -6   6  -2  221.48    8.70
   6   6   2  202.38   10.00
   7  -6   2   23.90    3.60
  -7  -6  -2   25.80    2.90
   7  -6   2   25.30    3.20
  -7   6  -2   22.70    3.60
   7   6   2   22.40    3.70
   7   6   2   25.80    3.50
   8  -6   2   81.79    5.90
   8  -6   2   82.49    6.60
   8  -6   2   80.59    7.30
   8   6   2   73.79    6.20
   8   6   2   78.89    6.90
  -8   6  -2   89.69    7.10
   9  -6   2   17.00    4.90
   9  -6   2   15.50    4.20
   9  -6   2   15.60    3.80
  -9   6  -2   14.10    4.60
   9   6   2   11.50    4.60
  10  -6   2   50.89    4.90
  10  -6   2   49.50    5.50
  10  -6   2   47.60    5.60
  10   6   2   55.59    6.00
 -10   6  -2   56.09    5.90
  10   6   2   52.59    5.20
  11  -6   2   90.99   10.20
  11  -6   2   77.49    6.00
  11  -6   2   80.19    9.00
  11   6   2   79.69    8.80
 -11   6  -2   82.29    6.90
  11   6   2  102.29    8.90
  11  -7  -2    1.40    7.20
  11  -7  -2   -0.30    5.40
  11  -7  -2    0.80    7.20
 -11   7   2   16.10    6.00
  11   7  -2   -5.20    6.70
  10  -7  -2    3.30    4.80
  10  -7  -2    4.30    5.30
  10  -7  -2    4.80    4.60
 -10   7   2   11.30    5.40
  10   7  -2   17.90    5.80
   9  -7  -2   33.90    4.80
   9  -7  -2   31.40    5.20
   9  -7  -2   34.30    5.00
  -9   7   2   35.80    5.00
   9   7  -2   33.60    5.20
   8  -7  -2    1.30    4.20
   8  -7  -2    7.40    3.80
   8  -7  -2   -0.80    3.90
   8   7  -2    0.70    3.20
   8   7  -2    7.00    4.40
  -8   7   2   -1.50    3.90
   7  -7  -2   12.10    3.90
  -7  -7   2   16.60    2.80
   7  -7  -2   14.20    3.60
  -7   7   2   15.90    4.00
   7   7  -2   18.10    3.10
   7   7  -2   20.10    4.20
  -7   7   2   21.20    4.30
  -6  -7   2    4.40    2.40
   6  -7  -2    4.40    3.60
  -6   7   2    2.70    3.60
   6   7  -2    0.20    2.60
   6   7  -2    5.80    3.60
  -6   7   2   -1.00    3.40
  -5  -7   2   10.70    2.40
   5  -7  -2   10.20    3.00
  -5   7   2    1.80    3.80
  -5   7   2    4.30    2.90
   5   7  -2    7.70    2.60
  -4  -7   2   20.70    2.50
   4  -7  -2   15.40    3.40
   4  -7  -2   14.40    2.90
   4   7  -2   15.90    2.80
   4   7  -2   22.70    3.40
  -4   7   2   13.70    3.40
  -4   7   2   13.30    2.80
  -3  -7   2   28.00    3.30
   3  -7  -2   24.30    3.30
  -3  -7   2   37.40    3.80
   3  -7  -2   21.20    3.00
  -3   7   2   29.00    2.90
  -3   7   2   24.30    3.20
   3   7  -2   26.10    3.40
   3   7  -2   30.40    3.00
   2  -7  -2   28.90    3.10
   2  -7  -2   35.40    3.60
  -2  -7   2   35.50    3.70
  -2  -7   2   29.40    2.90
  -2  -7   2   26.80    2.60
  -2   7   2   28.20    3.40
   2   7  -2   26.10    2.90
  -2   7   2   28.40    3.10
   2   7  -2   25.20    3.20
   1  -7  -2   30.00    3.10
  -1  -7   2   25.20    2.90
  -1  -7   2   28.60    2.70
  -1  -7   2   23.90    2.30
   1  -7  -2   25.80    2.40
   1  -7  -2   22.20    3.00
  -1   7   2   25.10    3.30
  -1   7   2   26.70    2.90
   1   7  -2   35.90    4.30
   1   7  -2   26.70    3.20
   0  -7  -2   49.50    3.50
   0  -7   2   59.29    4.20
   0  -7   2   48.60    4.10
   0  -7   2   48.70    4.00
   0  -7  -2   57.59    4.30
   0   7   2   50.29    5.00
   0   7   2   54.69    4.30
   0   7  -2   57.29    5.00
   0   7   2   52.79    5.30
   1  -7   2   20.30    2.50
  -1  -7  -2   18.90    2.10
   1  -7   2   18.20    2.50
  -1  -7  -2   20.10    2.80
   1  -7   2   23.30    2.70
   1  -7   2   21.60    2.60
  -1  -7  -2   24.60    2.60
   1   7   2   18.40    2.50
   1   7   2   18.20    3.20
   1   7   2   19.30    3.20
   2  -7   2    1.90    2.30
   2  -7   2    2.50    2.50
   2  -7   2    0.60    2.20
   2  -7   2   -2.80    2.20
  -2  -7  -2   -3.80    1.60
  -2  -7  -2    3.30    2.80
  -2  -7  -2    3.20    2.60
   2   7   2   -0.30    3.10
   2   7   2    2.10    2.00
   2   7   2    0.20    2.80
   3  -7   2    0.50    2.30
   3  -7   2   -1.40    2.60
   3  -7   2    4.20    2.60
  -3  -7  -2    1.50    2.00
   3  -7   2    1.20    2.50
   3   7   2    5.60    2.90
   3   7   2    3.00    3.30
  -4  -7  -2    2.10    1.40
   4  -7   2    3.50    3.00
  -4  -7  -2    1.90    1.70
   4  -7   2   -3.50    2.60
   4  -7   2    1.80    2.40
   4  -7   2   -4.50    2.80
   4   7   2    4.60    2.80
   4   7   2    0.10    3.90
   5  -7   2   14.30    3.50
   5  -7   2   12.30    4.80
   5  -7   2    3.00    2.70
   5   7   2    6.10    3.30
   5   7   2    6.70    3.00
  -5   7  -2    2.40    3.90
   6  -7   2   11.70    3.50
   6  -7   2    9.90    3.80
   6  -7   2   10.20    3.00
   6   7   2   16.00    3.90
  -6   7  -2   18.80    3.70
   6   7   2   13.80    3.40
   7  -7   2   -0.40    3.00
   7  -7   2    2.90    3.70
   7  -7   2   -2.20    3.90
  -7   7  -2    3.60    3.80
   7   7   2    6.90    4.10
   7   7   2    1.80    4.00
   8  -7   2   -6.60    3.80
   8  -7   2    2.70    4.70
   8   7   2    1.40    4.40
  -8   7  -2    2.90    4.30
   8   7   2    2.70    3.90
   9  -7   2   -1.20    4.10
   9  -7   2   -3.60    4.60
   9  -7   2    5.90    5.30
   9   7   2    9.30    4.40
  -9   7  -2    7.70    5.10
   9   7   2    4.00    5.00
  10  -7   2    8.70    4.80
  10  -7   2   13.80    5.40
  10  -7   2   19.10    5.80
 -10   7  -2   13.90    5.60
  10   7   2   10.00    5.50
  10   7   2   19.60    5.10
   9  -8  -2    9.70    5.10
   9  -8  -2   -1.60    5.90
   9  -8  -2    5.10    5.20
  -9   8   2   12.70    5.40
   9   8  -2   20.80    6.00
   8  -8  -2    5.50    4.60
   8  -8  -2    4.80    4.30
   8  -8  -2    7.90    5.60
  -8   8   2   -2.70    4.70
   8   8  -2    3.30    5.20
   7  -8  -2   34.30    5.40
   7  -8  -2   44.30    5.20
   7  -8  -2   30.50    4.80
  -7   8   2   33.00    4.70
   7   8  -2   38.20    5.10
   6  -8  -2    0.70    4.40
   6  -8  -2    4.30    3.70
   6  -8  -2    2.10    3.90
  -6   8   2   -1.00    3.60
   6   8  -2    3.70    4.40
   5  -8  -2   73.69    6.20
  -5  -8   2   70.79    5.40
   5  -8  -2   61.59    5.40
   5  -8  -2   63.99    6.50
   5   8  -2   63.39    5.70
   5   8  -2   63.29    6.80
   4  -8  -2   47.30    4.90
   4  -8  -2   41.40    4.70
  -4  -8   2   45.00    4.50
   4  -8  -2   38.00    4.10
   4   8  -2   36.80    3.70
   4   8  -2   32.90    4.40
  -4   8   2   33.30    4.40
   3  -8  -2    4.40    3.60
   3  -8  -2    4.40    3.20
  -3  -8   2    1.60    2.50
   3  -8  -2    6.20    2.70
   3   8  -2    8.50    3.70
   3   8  -2    6.80    3.00
  -3   8   2    7.60    3.70
   2  -8  -2   67.49    4.60
  -2  -8   2   69.19    4.70
   2  -8  -2   60.39    5.50
  -2  -8   2   58.49    4.00
  -2   8   2   56.99    7.10
   2   8  -2   66.09    5.40
  -2   8   2   67.49    6.00
   1  -8  -2    4.10    2.20
  -1  -8   2    1.90    2.30
   1  -8  -2    7.40    3.20
  -1  -8   2    1.90    2.60
   1   8  -2    7.40    3.50
   1   8  -2    4.40    3.00
  -1   8   2    7.20    3.80
  -1   8   2    4.30    3.20
   0  -8   2    4.20    2.70
   0  -8  -2    4.80    2.20
   0  -8   2    9.20    2.60
   0  -8   2    5.30    2.80
   0   8  -2    3.30    3.40
   0   8   2    6.80    3.50
   0   8   2    6.70    3.70
   1  -8   2    7.20    3.00
   1  -8   2    1.80    2.70
  -1  -8  -2    3.20    2.20
   1  -8   2    7.10    2.80
   1  -8   2    2.80    2.70
  -1  -8  -2    2.80    2.20
   1   8   2    6.40    3.90
   1   8   2    6.00    3.50
  -2  -8  -2   -1.20    2.00
   2  -8   2    2.70    2.70
   2  -8   2   -1.80    2.80
   2  -8   2   -6.00    3.00
   2  -8   2    0.30    2.80
   2   8   2    3.70    3.40
   2   8   2    0.10    3.40
   3  -8   2    9.40    3.40
   3  -8   2   10.20    3.10
   3  -8   2    7.20    3.10
   3  -8   2    6.20    4.30
   3   8   2    5.10    3.60
   3   8   2   12.60    3.80
   4  -8   2    6.30    3.30
   4  -8   2    9.50    3.80
   4  -8   2   -1.00    3.50
   4  -8   2    8.50    3.00
   4   8   2    7.10    3.70
   4   8   2   12.40    4.30
   5  -8   2    2.60    3.80
   5  -8   2    8.40    4.00
   5  -8   2   -0.20    3.40
   5   8   2    0.00    6.70
   5   8   2    4.00    4.30
   6  -8   2    1.30    3.90
   6  -8   2   -9.70    4.30
   6  -8   2   -2.60    3.50
   6  -8   2   -5.10    4.40
   6   8   2    0.60    4.60
   6   8   2   -0.90    3.80
   7  -8   2    8.70    4.60
   7  -8   2   10.60    4.70
   7  -8   2   -2.70    3.60
   7   8   2    0.00    4.10
  -7   8  -2    2.30    4.70
   7   8   2   -3.30    4.60
   8  -8   2    6.10    4.30
   8  -8   2    5.50    4.80
   8  -8   2   -7.60    5.60
   8   8   2   -3.50    5.30
  -8   8  -2    0.00    5.00
   8   8   2   10.20    4.60
   7  -9  -2   32.50    5.90
   6  -9  -2   84.29    8.10
   6  -9  -2   80.09    8.20
   6  -9  -2   77.59    7.10
   6  -9  -2   80.19    7.30
   6   9  -2   97.79    9.00
   5  -9  -2   18.00    4.60
   5  -9  -2   31.80    4.80
   5  -9  -2   30.30    4.20
   5  -9  -2   28.60    5.30
   5   9  -2   31.80    5.60
   4  -9  -2    8.40    3.40
   4  -9  -2    2.20    4.00
   4  -9  -2   -0.30    3.80
   4  -9  -2    2.30    4.50
   4   9  -2    8.20    4.90
   3  -9  -2   -1.50    3.00
   3  -9  -2   -3.60    3.70
   3  -9  -2   -4.70    3.30
   3  -9  -2    0.00    4.30
   3   9  -2    4.30    4.60
  -2  -9   2    9.80    4.60
   2  -9  -2   17.10    3.40
   2  -9  -2   18.50    3.50
   2  -9  -2    4.30    4.10
   2  -9  -2   17.80    4.00
   2   9  -2   17.40    4.60
   1  -9  -2   -2.50    3.80
   1  -9  -2    0.60    3.10
  -1  -9   2    8.20    3.50
  -1  -9   2   -0.80    3.10
  -1   9   2    2.00    4.30
   1   9  -2   -3.00    4.10
   0  -9   2   -1.00    3.20
   0  -9   2    7.20    5.70
   0  -9   2   -1.60    3.40
   0  -9  -2    0.20    3.80
   0  -9  -2   -2.40    3.00
   0  -9   2   -0.30    3.00
   0   9   2    2.20    4.40
   1  -9   2    4.50    3.30
   1  -9   2    5.90    3.70
   1  -9   2   -3.50    3.30
   1   9   2   -4.60    4.10
   1   9   2    7.10    4.60
   2  -9   2   24.20    3.80
   2  -9   2   26.30    3.70
   2  -9   2   18.40    4.10
   2  -9   2   18.40    3.80
   2   9   2   20.00    4.60
   2   9   2   21.00    5.00
   3  -9   2   40.70    4.60
   3  -9   2   60.69    5.20
   3  -9   2   61.09    6.30
   3  -9   2   58.09    6.30
   3   9   2   59.69    5.80
   3   9   2   46.30    5.10
   4  -9   2    1.60    4.20
   4  -9   2    3.10    3.70
   4  -9   2    8.80    4.60
   4  -9   2    7.30    3.90
   4   9   2    9.00    4.50
   4   9   2    9.20    5.30
   5  -9   2    5.00    4.20
   5  -9   2   11.80    5.00
   5  -9   2   -2.00    4.50
   5  -9   2    2.00    4.00
   5   9   2   12.20    4.90
   5   9   2    8.80    5.30
   6  -9   2   -5.20    4.40
   6  -9   2    8.40    5.40
   6  -9   2   -5.60    4.40
   6  -9   2    3.30    5.10
   6   9   2   -2.40    6.20
   6   9   2   -3.00    5.60
   2 -10  -2   -0.80    5.00
  -1 -10   2   42.70    5.00
   1 -10  -2   44.90    5.60
   1 -10  -2   48.00    5.70
   0 -10   2   83.59    7.50
   0 -10  -2   59.99    5.70
   0  10   2   49.00    6.10
  -1 -10  -2   13.90    4.80
   1 -10   2   -8.40    4.10
   1 -10   2   11.40    5.50
   1  10   2    0.10    5.40
  15   0  -3    6.60    5.90
 -15   0   3    0.40    5.50
  15   0  -3   -2.40    5.70
  14   0  -3   -9.30    4.40
 -14   0   3   -1.10    4.60
  14   0  -3    1.10    4.50
  14   0  -3    0.00    3.60
 -13   0   3   -1.40    3.80
  13   0  -3   -0.40    4.40
  13   0  -3   -2.40    4.00
  13   0  -3   -0.50    3.00
  12   0  -3    0.70    3.30
  12   0  -3   -0.50    3.60
  12   0  -3    3.10    2.50
 -12   0   3    0.50    3.40
 -11   0   3   -7.60    2.90
  11   0  -3   -1.80    2.10
  11   0  -3   -3.00    2.90
  11   0  -3   -0.90    3.30
  10   0  -3   -0.50    2.50
  10   0  -3   -0.30    2.60
 -10   0   3    2.90    2.70
   9   0  -3    2.10    2.50
  -9   0   3    0.10    1.90
   9   0  -3   -0.80    2.20
  -9   0   3   -0.40    2.30
   9   0  -3    4.90    2.30
  -8   0   3   -1.90    1.80
   8   0  -3   -2.80    1.90
   8   0  -3   -1.60    2.00
   8   0  -3    2.90    2.10
  -8   0   3    1.60    2.00
  -8   0   3    1.60    1.70
  -7   0   3   -1.20    2.10
   7   0  -3   -1.50    1.60
   7   0  -3   -1.10    1.80
  -7   0   3   -2.80    1.40
  -7   0   3   -1.30    1.70
   7   0  -3   -1.60    1.60
   7   0  -3   -0.10    1.60
  -7   0   3   -1.90    1.50
   6   0  -3    1.00    1.40
   6   0  -3    0.10    1.40
  -6   0   3   -0.20    1.30
   6   0  -3   -0.90    1.40
   6   0  -3   -0.90    1.60
  -6   0   3   -1.20    1.50
  -6   0   3    2.80    1.80
   5   0  -3    0.10    1.40
  -5   0   3   -0.10    1.10
  -5   0   3    1.90    1.60
   5   0  -3    0.50    1.20
  -5   0   3   -1.00    1.20
   5   0  -3    0.00    1.30
  -5   0   3    0.80    1.60
   5   0  -3    1.70    1.50
  -4   0   3    1.20    1.00
   4   0  -3   -0.90    1.50
  -4   0   3   -1.30    1.30
   4   0  -3    0.20    1.10
   4   0  -3    0.70    1.20
  -4   0   3   -0.40    1.10
  -4   0   3    1.00    1.30
   4   0  -3   -0.50    1.10
  -3   0   3   -0.30    1.00
   3   0  -3    0.60    1.00
   3   0  -3   -0.10    1.20
   3   0  -3   -0.10    1.20
  -3   0   3   -0.80    1.10
   3   0  -3    0.50    1.30
  -3   0   3   -0.80    1.10
  -3   0   3   -0.20    1.00
  -2   0   3    2.00    1.00
   2   0  -3    0.70    0.80
   2   0  -3    1.40    1.00
   2   0  -3    1.00    0.70
  -2   0   3   -0.20    0.90
  -2   0   3    1.50    1.10
   2   0  -3    3.20    1.00
   1   0  -3    1.00    0.70
   1   0  -3    1.80    0.90
   1   0  -3   -0.60    0.70
  -1   0   3    0.20    0.60
  -1   0   3    0.60    0.80
  -1   0   3   -0.40    0.60
   1   0  -3    0.70    0.80
  -1   0   3   -0.50    0.80
   0   0  -3    1.80    0.90
   0   0   3    1.10    0.70
   0   0  -3    0.40    0.70
   0   0   3   -0.40    0.60
   0   0   3    1.50    0.80
   0   0  -3    0.50    0.40
   0   0  -3    0.50    0.50
   0   0  -3    0.90    0.70
  -1   0  -3   -0.10    1.00
   1   0   3    0.30    0.90
   1   0   3    0.40    0.80
   1   0   3    0.80    0.90
  -1   0  -3    0.00    0.60
  -1   0  -3    1.60    0.70
   1   0   3    0.30    0.60
  -1   0  -3    1.10    1.00
  -2   0  -3   -0.30    1.20
  -2   0  -3    0.00    0.80
   2   0   3    1.60    1.10
  -2   0  -3    0.80    1.00
   2   0   3   -1.20    0.80
   2   0   3    0.90    1.00
   2   0   3    0.50    1.00
  -2   0  -3   -0.30    0.90
  -3   0  -3    0.80    1.00
  -3   0  -3    1.20    1.10
   3   0   3    0.50    1.00
   3   0   3   -1.20    1.00
   3   0   3   -0.80    1.10
   3   0   3    1.00    1.30
  -3   0  -3   -0.70    1.00
  -3   0  -3    0.20    1.40
   4   0   3    1.30    1.50
  -4   0  -3    0.90    1.20
   4   0   3    0.30    1.20
   4   0   3    0.20    1.20
  -4   0  -3    0.20    1.30
  -4   0  -3   -0.20    1.10
   4   0   3    0.60    1.20
  -4   0  -3    1.20    1.40
  -5   0  -3    0.40    1.40
   5   0   3   -0.60    1.60
  -5   0  -3    0.30    1.40
   5   0   3    0.40    1.30
   5   0   3    1.30    1.40
   5   0   3    0.70    1.40
  -5   0  -3    1.40    1.60
  -6   0  -3    0.50    1.50
   6   0   3   -0.40    1.40
   6   0   3   -2.20    1.40
   6   0   3   -0.50    1.60
   6   0   3   -2.90    1.60
   6   0   3   -2.20    1.50
  -6   0  -3   -0.40    1.60
  -6   0  -3   -1.40    2.00
   7   0   3    2.20    1.60
  -7   0  -3   -4.20    1.90
   7   0   3   -0.20    1.70
  -7   0  -3    0.70    1.80
   7   0   3    3.60    1.90
   7   0   3   -0.60    1.90
   7   0   3   -0.90    2.00
   8   0   3   -0.60    1.80
  -8   0  -3   -0.60    2.00
   8   0   3   -0.40    2.30
   8   0   3   -2.20    2.40
   8   0   3    0.20    2.10
  -9   0  -3   -1.40    2.30
   9   0   3    0.90    2.50
   9   0   3    1.20    2.30
   9   0   3    1.90    2.00
  10   0   3   -0.20    2.20
 -10   0  -3    3.80    2.70
  10   0   3   -1.90    2.80
  10   0   3   -1.70    3.20
  11   0   3    1.40    3.60
 -11   0  -3    0.60    3.20
  11   0   3   -1.80    3.00
  11   0   3    0.90    2.50
 -12   0  -3   -2.90    3.50
  12   0   3   -2.00    2.90
  12   0   3    4.40    3.50
  12   0   3   -0.70    4.20
 -13   0  -3    0.60    3.90
  13   0   3   -2.10    3.50
  13   0   3    9.20    4.20
  13   0   3   -4.80    4.80
  14   0   3   -4.30    5.70
 -14   0  -3    0.30    4.40
  14   0   3    1.40    4.70
  15  -1  -3   57.39    6.90
  15  -1  -3   41.30    5.50
 -15  -1   3   52.59    6.30
  15  -1  -3   43.40    6.20
 -15   1   3   57.59    6.60
  15   1  -3   64.19    6.90
  15   1  -3   58.29    6.40
  14  -1  -3   -0.50    3.80
  14  -1  -3   -5.80    4.70
  14  -1  -3   -1.20    4.60
 -14  -1   3    3.70    4.30
 -14   1   3    2.00    5.00
  14   1  -3   -1.00    4.50
  14   1  -3   -4.50    5.30
  13  -1  -3   10.40    3.50
  13  -1  -3    6.00    3.90
  13  -1  -3    0.70    4.30
 -13  -1   3    5.30    3.70
 -13   1   3    8.00    4.30
  13   1  -3    7.50    4.30
  13   1  -3   11.10    4.60
  13   1  -3    7.90    2.90
  12  -1  -3    4.60    4.20
  12  -1  -3    5.00    3.70
  12  -1  -3    0.30    2.80
  12   1  -3    1.90    2.30
  12   1  -3    5.40    4.00
 -12   1   3    4.50    3.70
  12   1  -3   11.90    3.70
  11  -1  -3   -2.10    2.40
  11  -1  -3    5.80    3.30
 -11  -1   3    3.00    2.90
  11  -1  -3    5.90    3.30
  11   1  -3    2.80    2.00
  11   1  -3    4.80    3.10
 -11   1   3    0.70    2.70
  11   1  -3   -0.70    3.20
 -10  -1   3   21.30    3.00
  10  -1  -3   24.50    3.50
  10  -1  -3   25.00    3.10
  10   1  -3   23.60    3.10
  10   1  -3   20.50    3.20
 -10   1   3   30.50    3.30
  10   1  -3   24.40    2.20
  10   1  -3   25.80    2.70
 -10   1   3   28.20    3.00
   9  -1  -3   18.40    2.70
  -9  -1   3   22.40    2.60
   9  -1  -3   24.40    3.00
  -9   1   3   25.40    2.60
   9   1  -3   26.00    2.80
   9   1  -3   24.50    2.30
  -9   1   3   18.80    2.70
   9   1  -3   29.00    3.00
  -8  -1   3   37.00    2.70
  -8  -1   3   37.30    3.40
   8  -1  -3   37.00    3.10
  -8  -1   3   40.70    3.20
   8  -1  -3   39.70    3.70
   8  -1  -3   37.90    3.70
  -8   1   3   42.30    3.70
   8   1  -3   39.70    3.50
  -8   1   3   37.40    3.40
   8   1  -3   41.60    3.80
   8   1  -3   30.80    2.90
  -7  -1   3   10.10    1.90
  -7  -1   3   15.20    1.50
   7  -1  -3   10.40    2.20
   7  -1  -3   15.20    2.20
   7  -1  -3   12.90    2.10
  -7  -1   3   13.50    1.80
   7   1  -3   10.30    2.10
  -7   1   3    9.90    2.00
   7   1  -3   12.90    1.50
   7   1  -3   16.20    1.90
  -7   1   3   14.70    2.60
  -7   1   3   11.10    1.90
  -7   1   3   10.30    1.90
   7   1  -3   13.20    2.10
   6  -1  -3    3.40    1.90
  -6  -1   3    5.50    1.70
  -6  -1   3    3.80    1.90
   6  -1  -3    3.20    1.80
   6  -1  -3    3.00    1.60
   6  -1  -3    2.60    1.70
  -6  -1   3    5.30    1.20
  -6  -1   3    4.00    1.30
   6   1  -3    2.50    1.60
  -6   1   3    4.50    1.60
  -6   1   3    0.80    1.70
   6   1  -3    4.10    1.20
  -6   1   3    2.30    1.50
   6   1  -3    3.50    1.60
  -6   1   3    3.40    1.70
  -5  -1   3  625.54   17.20
   5  -1  -3  610.04   17.20
   5  -1  -3  628.94   17.20
  -5  -1   3  601.24   17.30
  -5  -1   3  617.54   16.90
   5  -1  -3  619.44   17.30
  -5  -1   3  625.24   17.00
   5  -1  -3  597.34   17.30
   5   1  -3  630.54   17.10
  -5   1   3  592.04   17.30
   5   1  -3  623.54   16.90
  -5   1   3  631.84   17.20
   5   1  -3  628.04   17.30
  -5   1   3  623.24   17.30
  -5   1   3  594.04   17.10
   5   1  -3  605.84   17.20
  -4  -1   3  386.86   10.60
   4  -1  -3  351.16   10.60
   4  -1  -3  379.06   10.70
  -4  -1   3  359.86   10.60
  -4  -1   3  366.86   10.20
   4  -1  -3  367.66   10.60
   4  -1  -3  363.96   10.60
  -4  -1   3  353.96   10.30
   4   1  -3  363.76   10.60
  -4   1   3  381.66   10.60
   4   1  -3  380.56   10.60
   4   1  -3  370.06   10.30
  -4   1   3  364.66   10.60
  -4   1   3  375.76   10.60
   4   1  -3  371.06   10.30
   3  -1  -3   75.39    3.10
  -3  -1   3   80.39    3.10
  -3  -1   3   78.09    3.00
  -3  -1   3   76.99    2.60
   3  -1  -3   78.89    3.10
   3  -1  -3   74.79    3.10
   3  -1  -3   75.09    3.00
   3  -1  -3   77.89    3.10
  -3  -1   3   79.69    2.50
   3   1  -3   79.19    3.10
   3   1  -3   76.99    2.60
  -3   1   3   73.29    3.10
   3   1  -3   72.69    3.00
   3   1  -3   77.89    2.60
  -3   1   3   78.69    3.00
  -2  -1   3   95.89    3.30
   2  -1  -3   92.09    3.50
   2  -1  -3   97.59    3.40
   2  -1  -3   94.69    3.40
  -2  -1   3   93.59    2.70
   2  -1  -3   92.39    3.20
  -2  -1   3   98.59    3.00
  -2   1   3   96.99    3.30
  -2   1   3   95.09    3.20
  -2   1   3   94.29    3.40
   2   1  -3   89.79    3.30
   2   1  -3   95.79    3.20
  -2   1   3   92.09    3.20
   2   1  -3   93.59    3.00
   1  -1  -3   59.59    2.30
  -1  -1   3   62.29    2.30
  -1  -1   3   63.89    2.20
   1  -1  -3   63.49    2.20
  -1  -1   3   58.89    2.10
   1  -1  -3   56.89    3.50
   1   1  -3   58.19    2.20
  -1   1   3   59.79    2.20
  -1   1   3   51.19    3.00
   1   1  -3   60.19    2.10
  -1   1   3   60.79    2.50
  -1   1   3   61.29    2.40
   0  -1   3  450.05   12.40
   0  -1  -3  406.46   13.20
   0  -1   3  470.45   12.60
   0  -1  -3  449.66   12.40
   0  -1  -3  463.85   12.70
   0  -1  -3  462.35   12.60
   0  -1   3  474.95   12.60
   0  -1   3  454.35   12.50
   0   1  -3  460.15   12.50
   0   1   3  459.75   12.40
   0   1   3  478.25   12.60
   0   1   3  471.95   12.70
   0   1  -3  462.25   12.60
  -1  -1  -3  330.57    9.30
   1  -1   3  334.97    9.40
   1  -1   3  334.37    9.10
   1  -1   3  342.27    9.30
   1  -1   3  344.27    9.40
  -1  -1  -3  336.37    9.50
  -1  -1  -3  296.07    9.80
   1   1   3  326.77    9.00
  -1   1  -3  319.87    9.00
  -1   1  -3  339.27    9.40
  -1   1  -3  338.37    9.30
   1   1   3  340.37    9.30
   1   1   3  346.87    9.50
   1   1   3  345.67    9.30
  -2  -1  -3   92.59    3.50
  -2  -1  -3   91.59    3.30
  -2  -1  -3   88.99    3.30
   2  -1   3   99.69    3.50
   2  -1   3   98.79    3.40
   2  -1   3   98.19    3.00
  -2  -1  -3   96.09    2.90
   2  -1   3   96.29    3.40
  -2   1  -3   96.39    3.40
  -2   1  -3   98.19    3.00
   2   1   3   97.09    3.20
   2   1   3   96.89    3.50
  -2   1  -3  101.19    3.50
  -2   1  -3   93.49    3.40
   2   1   3   98.89    3.40
   2   1   3   94.79    2.90
   3  -1   3  246.78    7.30
  -3  -1  -3  242.88    7.20
  -3  -1  -3  247.38    6.90
   3  -1   3  232.38    7.20
  -3  -1  -3  237.38    7.30
  -3  -1  -3  246.28    7.00
   3  -1   3  254.47    7.40
   3  -1   3  244.18    7.00
   3   1   3  241.78    7.30
  -3   1  -3  240.98    7.30
   3   1   3  233.18    6.90
   3   1   3  245.18    7.00
  -3   1  -3  243.18    7.20
  -3   1  -3  252.67    7.30
   3   1   3  252.07    7.20
   4  -1   3    2.40    1.50
  -4  -1  -3    2.90    1.00
   4  -1   3    4.10    1.10
   4  -1   3    3.60    1.40
   4  -1   3    3.20    1.40
  -4  -1  -3    1.30    1.30
  -4  -1  -3    3.20    1.10
   4  -1   3    1.20    1.40
  -4  -1  -3    2.70    1.40
   4   1   3    0.70    1.10
   4   1   3    3.50    1.50
   4   1   3    0.30    1.60
  -4   1  -3    4.10    1.30
  -4   1  -3    1.50    1.60
   4   1   3    2.10    1.00
  -4   1  -3    0.40    1.50
   5  -1   3    7.50    1.70
  -5  -1  -3   11.30    1.30
   5  -1   3    9.50    1.80
   5  -1   3    9.00    1.50
  -5  -1  -3    7.30    1.30
   5  -1   3   10.10    1.80
  -5  -1  -3   11.80    2.00
   5  -1   3   11.10    1.90
  -5  -1  -3    9.10    1.60
  -5   1  -3    8.80    1.80
   5   1   3   10.90    1.30
   5   1   3    6.80    1.50
  -5   1  -3    9.30    1.70
   5   1   3   10.50    1.30
  -5   1  -3   10.00    1.60
   5   1   3   11.40    1.80
   6  -1   3  107.59    4.70
  -6  -1  -3  119.29    4.20
  -6  -1  -3  112.39    4.50
   6  -1   3  108.29    4.80
   6  -1   3  110.79    4.70
  -6  -1  -3  106.59    4.70
   6  -1   3  115.99    4.30
   6  -1   3  120.99    4.60
  -6   1  -3  113.69    4.60
   6   1   3  111.69    4.20
  -6   1  -3  112.19    4.40
   6   1   3  117.79    4.70
   6   1   3  119.29    4.40
  -6   1  -3  103.59    4.70
   6   1   3  110.89    4.20
   7  -1   3  113.49    5.80
  -7  -1  -3  111.79    4.30
   7  -1   3  100.49    4.90
   7  -1   3  112.89    4.50
   7  -1   3  110.59    4.70
   7   1   3  108.49    4.10
   7   1   3  108.39    4.60
  -7   1  -3  107.39    4.70
  -7   1  -3  112.29    4.70
   7   1   3  110.69    5.00
   7   1   3  102.59    4.30
   7   1   3   96.09    4.40
   8  -1   3   86.69    5.00
  -8  -1  -3   96.69    4.40
   8  -1   3   94.69    4.60
   8  -1   3   96.59    4.70
   8   1   3   89.39    4.60
   8   1   3   89.49    4.60
   8   1   3   95.99    4.10
   8   1   3  100.09    5.10
  -8   1  -3   90.79    4.80
   8   1   3   87.59    4.50
   9  -1   3   -0.40    2.20
   9  -1   3    0.10    2.70
   9  -1   3    1.50    2.30
  -9  -1  -3   -0.90    2.10
   9   1   3    1.00    1.90
   9   1   3   -3.10    2.20
  -9   1  -3    1.70    2.50
   9   1   3   -0.90    2.40
   9   1   3   -0.50    2.60
  10  -1   3    0.80    2.70
  10  -1   3    0.50    3.20
  10  -1   3    0.90    2.60
 -10  -1  -3    2.90    2.60
 -10   1  -3    6.10    3.00
  10   1   3    1.50    2.80
  10   1   3    1.30    3.00
  10   1   3   -0.20    2.10
  11  -1   3    0.00    2.90
  11  -1   3    1.30    3.10
 -11  -1  -3   -0.50    3.00
  11  -1   3    1.10    3.50
  11   1   3    4.00    2.40
 -11   1  -3    3.10    3.50
  11   1   3   -2.10    3.20
  11   1   3    3.70    4.00
  12  -1   3    2.90    3.90
  12  -1   3   -0.60    3.40
  12  -1   3    2.70    3.60
 -12  -1  -3    0.50    3.50
  12   1   3    0.50    2.70
 -12   1  -3    5.60    3.70
  12   1   3    2.90    3.70
  12   1   3    5.20    4.10
 -13  -1  -3    8.00    4.00
  13  -1   3   -1.50    4.90
  13  -1   3    9.90    4.30
  13  -1   3    1.30    3.70
 -13   1  -3    1.60    4.30
  13   1   3    2.10    5.10
  13   1   3   -0.40    4.20
  14  -1   3   84.99   10.00
 -14  -1  -3   92.39    7.90
  14  -1   3  102.49    8.20
  14  -1   3   85.89    8.70
  14   1   3   94.09    9.90
  14   1   3  104.89    8.90
 -14   1  -3   95.99    9.00
  15  -2  -3   -7.20    6.00
 -15  -2   3    0.40    5.10
  15  -2  -3   -5.80    4.80
  15  -2  -3   -3.50    5.70
  15   2  -3   -7.80    5.40
  15   2  -3    4.40    5.90
 -15   2   3   10.60    6.10
 -14  -2   3   -3.50    4.20
  14  -2  -3   -0.40    4.20
  14  -2  -3   -3.70    4.80
  14  -2  -3    1.10    5.00
  14   2  -3    1.60    4.80
 -14   2   3   -0.40    4.80
  14   2  -3   -5.50    4.60
  13  -2  -3   27.50    4.80
 -13  -2   3   24.00    4.10
  13  -2  -3   19.90    3.80
  13  -2  -3   35.50    5.00
  13   2  -3   27.80    4.90
 -13   2   3   30.00    4.80
  13   2  -3   24.80    4.60
  12  -2  -3   41.90    4.50
  12  -2  -3   55.69    5.00
  12  -2  -3   47.40    5.10
 -12  -2   3   53.69    5.10
  12   2  -3   53.09    4.50
 -12   2   3   48.40    4.70
  12   2  -3   42.20    4.40
  11  -2  -3   64.59    6.10
 -11  -2   3   56.99    5.10
  11  -2  -3   60.99    5.70
  11   2  -3   61.49    3.50
 -11   2   3   63.59    5.50
  11   2  -3   58.89    6.50
 -11   2   3   44.10    6.10
  11   2  -3   67.39    5.50
 -10  -2   3  506.85   15.10
  10  -2  -3  511.75   15.40
  10  -2  -3  502.85   15.50
  10   2  -3  475.65   14.30
 -10   2   3  505.25   15.30
 -10   2   3  492.65   15.40
  10   2  -3  507.65   15.50
  10   2  -3  507.85   15.20
  -9  -2   3  127.79    5.70
   9  -2  -3  130.59    6.20
   9  -2  -3  124.79    6.20
   9   2  -3  137.89    5.70
  -9   2   3  134.89    5.90
   9   2  -3  139.59    6.30
   9   2  -3  131.59    4.50
  -9   2   3  132.29    5.80
   9   2  -3  125.69    4.70
   8  -2  -3  267.97    8.90
  -8  -2   3  267.07    8.60
   8  -2  -3  265.67    8.80
  -8  -2   3  258.77    8.30
  -8   2   3  254.57    8.70
   8   2  -3  265.87    8.90
  -8   2   3  269.87    8.70
   8   2  -3  254.27    7.70
   8   2  -3  262.57    8.40
   8   2  -3  269.67    7.60
  -7  -2   3  116.99    4.80
   7  -2  -3  120.39    5.10
  -7  -2   3  115.79    4.50
   7  -2  -3  125.79    5.00
  -7   2   3  113.79    4.90
   7   2  -3  117.29    3.90
   7   2  -3  118.99    5.10
   7   2  -3  124.29    4.60
   7   2  -3  108.99    4.90
  -7   2   3  120.59    5.00
   6  -2  -3   51.69    3.60
  -6  -2   3   53.59    3.10
  -6  -2   3   49.50    2.00
   6  -2  -3   47.30    3.40
   6  -2  -3   50.09    3.40
  -6  -2   3   43.70    3.40
   6  -2  -3   43.30    3.50
   6  -2  -3   46.10    3.40
  -6  -2   3   46.80    2.70
  -6   2   3   49.20    3.30
  -6   2   3   41.70    3.30
   6   2  -3   41.50    3.10
  -6   2   3   48.00    3.30
   6   2  -3   47.10    2.00
   6   2  -3   50.29    3.30
   6   2  -3   50.79    2.80
  -5  -2   3  778.02   20.50
   5  -2  -3  762.02   21.10
   5  -2  -3  770.52   21.20
   5  -2  -3  730.83   21.20
   5  -2  -3  760.22   21.10
  -5  -2   3  755.42   20.80
  -5  -2   3  722.63   21.10
  -5  -2   3  766.82   21.00
   5  -2  -3  751.12   21.10
   5   2  -3  767.52   20.50
   5   2  -3  787.12   20.80
   5   2  -3  771.62   21.20
  -5   2   3  770.12   21.20
  -5   2   3  750.02   21.10
   5   2  -3  734.73   21.00
  -5   2   3  745.33   21.10
   4  -2  -3    6.00    1.50
  -4  -2   3    5.40    0.70
  -4  -2   3    7.20    1.50
   4  -2  -3    1.70    1.40
   4  -2  -3    3.60    1.50
   4  -2  -3    5.30    1.70
  -4  -2   3    4.20    1.40
   4  -2  -3    4.60    1.70
  -4   2   3    5.10    1.30
   4   2  -3    5.90    1.40
  -4   2   3    4.50    1.60
   4   2  -3    3.50    1.40
   4   2  -3    5.90    0.70
  -4   2   3    5.20    1.50
   4   2  -3    7.20    1.10
  -3  -2   3   49.30    1.70
  -3  -2   3   46.70    1.90
   3  -2  -3   45.70    2.50
   3  -2  -3   48.80    2.70
   3  -2  -3   43.20    2.70
  -3  -2   3   50.29    2.70
  -3  -2   3   47.30    2.50
   3  -2  -3   49.10    2.80
   3   2  -3   49.50    2.40
  -3   2   3   47.60    2.50
  -3   2   3   46.60    3.20
  -3   2   3   45.60    2.50
   3   2  -3   48.20    1.70
   3   2  -3   48.30    2.50
   3   2  -3   48.60    1.90
   2  -2  -3   29.50    2.50
  -2  -2   3   29.30    1.50
   2  -2  -3   30.30    2.10
  -2  -2   3   25.80    1.30
   2  -2  -3   23.90    1.90
   2  -2  -3   29.10    2.40
  -2  -2   3   28.00    2.00
  -2  -2   3   32.60    2.10
   2  -2  -3   28.00    2.30
   2   2  -3   29.20    1.40
  -2   2   3   28.50    2.00
  -2   2   3   29.60    2.30
  -2   2   3   29.80    2.20
   2   2  -3   32.00    1.90
   2   2  -3   28.40    2.10
  -2   2   3   29.40    2.00
   2   2  -3   31.00    1.40
  -1  -2   3    7.40    0.80
   1  -2  -3    5.90    1.20
  -1  -2   3    5.20    0.90
   1  -2  -3    6.10    1.20
   1  -2  -3    5.70    1.40
   1  -2  -3    6.50    1.50
  -1  -2   3    7.80    1.30
   1  -2  -3    4.60    0.90
  -1   2   3    4.70    0.90
   1   2  -3    5.20    0.90
  -1   2   3    3.10    1.30
  -1   2   3    4.00    1.10
  -1   2   3    6.40    1.40
   1   2  -3    7.90    1.20
   1   2  -3    6.80    1.00
   1   2  -3    6.70    0.80
   0  -2   3  930.21   24.90
   0  -2  -3  933.01   25.00
   0  -2   3  906.51   24.70
   0  -2   3  921.91   24.90
   0  -2  -3  906.51   25.00
   0  -2   3  896.91   24.70
   0  -2  -3  893.71   24.60
   0  -2  -3  917.41   24.90
   0  -2   3  903.51   24.80
   0  -2   3  924.61   24.90
   0   2  -3  909.31   24.80
   0   2   3  926.11   25.00
   0   2   3  877.81   24.60
   0   2   3  937.41   25.00
   0   2  -3  912.61   24.70
   0   2   3  931.11   24.90
  -1  -2  -3  230.08    7.00
   1  -2   3  227.98    6.90
   1  -2   3  238.78    6.80
   1  -2   3  232.18    6.70
   1  -2   3  226.18    6.80
   1  -2   3  228.28    6.50
  -1  -2  -3  230.08    6.90
   1  -2   3  228.78    6.50
  -1   2  -3  227.08    6.70
   1   2   3  233.88    6.90
   1   2   3  233.78    6.70
  -1   2  -3  233.58    6.90
  -1   2  -3  235.08    6.80
   1   2   3  236.18    7.00
   2  -2   3    3.60    1.40
   2  -2   3    6.50    0.90
  -2  -2  -3    3.80    1.00
  -2  -2  -3    5.20    1.40
  -2  -2  -3    6.20    1.40
   2  -2   3    4.80    1.20
   2  -2   3    3.90    1.30
   2  -2   3    7.10    1.30
  -2   2  -3    6.90    1.20
   2   2   3    5.60    1.40
   2   2   3    5.50    1.00
  -2   2  -3    5.40    1.30
   2   2   3    6.20    1.50
   3  -2   3  419.46   12.30
   3  -2   3  439.86   12.00
  -3  -2  -3  435.06   12.30
   3  -2   3  439.16   12.30
  -3  -2  -3  423.66   12.20
   3  -2   3  436.16   12.30
  -3  -2  -3  442.66   11.70
   3   2   3  422.86   12.30
  -3   2  -3  425.86   12.20
   3   2   3  443.16   11.90
   3   2   3  387.66   12.50
  -3   2  -3  425.06   12.20
   3   2   3  439.06   11.70
  -3   2  -3  436.46   11.90
  -4  -2  -3   97.39    4.10
  -4  -2  -3  106.29    3.40
   4  -2   3  105.09    4.10
   4  -2   3  101.09    4.40
   4  -2   3   97.79    4.10
   4  -2   3  113.29    3.80
  -4  -2  -3  107.09    3.40
  -4  -2  -3  102.19    4.10
   4  -2   3  103.69    4.20
   4   2   3  101.89    4.10
  -4   2  -3  106.19    4.10
   4   2   3  107.59    3.50
   4   2   3  105.69    4.10
  -4   2  -3  109.29    3.60
  -4   2  -3  103.19    4.10
  -5  -2  -3  119.89    4.60
  -5  -2  -3  120.19    3.90
   5  -2   3  115.29    4.90
   5  -2   3  115.49    4.70
   5  -2   3  118.49    4.70
  -5  -2  -3  113.19    4.70
  -5  -2  -3  121.09    3.80
   5  -2   3  114.59    4.60
   5   2   3  117.89    4.50
   5   2   3  119.79    4.00
  -5   2  -3  121.49    4.20
   5   2   3  122.79    3.90
  -5   2  -3  105.99    4.60
  -5   2  -3  118.69    4.60
   5   2   3  117.59    4.70
  -6  -2  -3  327.37   10.50
   6  -2   3  351.06   10.60
  -6  -2  -3  317.17   10.60
   6  -2   3  349.57   10.50
  -6  -2  -3  345.57   10.30
   6  -2   3  350.46   10.20
  -6   2  -3  334.67   10.20
   6   2   3  360.36    9.90
   6   2   3  344.07   10.40
   6   2   3  350.56   10.00
  -6   2  -3  351.16   10.50
   6   2   3  349.87   10.50
   7  -2   3  355.36   10.60
  -7  -2  -3  366.76   10.40
   7  -2   3  359.26   10.90
   7  -2   3  367.56   11.20
  -7   2  -3  353.56   10.90
   7   2   3  352.36   10.90
   7   2   3  374.36   10.30
   7   2   3  357.06   11.10
  -7   2  -3  323.17   10.70
   7   2   3  341.07   10.50
   7   2   3  355.96   10.30
   8  -2   3   40.00    3.60
   8  -2   3   36.50    4.30
  -8  -2  -3   36.10    3.30
   8  -2   3   38.40    3.90
  -8   2  -3   36.50    3.20
   8   2   3   34.30    2.70
   8   2   3   30.90    3.30
   8   2   3   36.50    2.80
   8   2   3   37.70    3.90
   8   2   3   33.40    3.20
   9  -2   3    2.20    2.40
   9  -2   3   -2.00    2.80
  -9  -2  -3   -1.60    2.10
   9  -2   3    1.00    2.40
   9   2   3   -0.60    2.60
   9   2   3   -0.80    1.70
   9   2   3   -3.10    2.60
  -9   2  -3   -1.20    2.70
   9   2   3   -0.20    2.20
  10  -2   3   -0.20    3.30
  10  -2   3    2.70    2.80
  10  -2   3    4.70    2.90
 -10  -2  -3    1.40    2.40
  10   2   3    0.60    3.10
 -10   2  -3   -1.40    2.90
  10   2   3    1.20    3.00
  10   2   3   -0.20    2.00
  11  -2   3   38.10    3.90
 -11  -2  -3   37.10    3.50
  11  -2   3   31.20    4.50
  11  -2   3   30.90    4.10
  11   2   3   33.20    2.80
 -11   2  -3   39.60    4.20
  11   2   3   29.90    3.80
  11   2   3   37.80    4.50
  12  -2   3   13.20    4.30
 -12  -2  -3   16.30    3.70
  12  -2   3   18.40    3.90
  12  -2   3   13.00    3.90
  12   2   3   18.40    4.40
 -12   2  -3   20.50    4.30
  12   2   3   19.00    4.20
 -13  -2  -3   28.80    4.30
  13  -2   3   25.40    5.80
  13  -2   3   32.50    4.80
  13  -2   3   27.20    4.60
  13   2   3   16.90    4.80
 -13   2  -3   28.90    5.00
  13   2   3   13.70    5.00
  14  -2   3    9.20    4.70
  14  -2   3    1.80    5.60
  14  -2   3   14.50    5.10
 -14  -2  -3    7.00    4.40
 -14   2  -3    7.80    5.50
  14   2   3   11.10    5.70
  14   2   3    5.40    5.20
  14  -3  -3   24.00    5.90
  14  -3  -3   22.80    4.90
 -14  -3   3   20.30    4.70
  14  -3  -3   27.10    6.00
  14   3  -3   28.10    5.20
  14   3  -3   25.80    5.40
 -14   3   3   20.10    5.50
  13  -3  -3    3.20    4.50
  13  -3  -3    2.20    3.90
 -13  -3   3   -0.30    3.70
  13  -3  -3   -2.80    4.80
  13   3  -3   -4.10    4.30
  13   3  -3   -4.80    4.10
 -13   3   3   -3.30    4.50
  12  -3  -3   35.60    4.30
  12  -3  -3   33.30    4.90
 -12  -3   3   39.10    4.50
  12  -3  -3   50.09    4.40
  12   3  -3   47.70    4.50
  12   3  -3   41.40    4.60
 -12   3   3   49.80    5.20
  11  -3  -3   11.50    5.50
 -11  -3   3   17.40    3.20
  11  -3  -3   18.90    4.10
 -11   3   3   15.90    3.70
  11   3  -3   17.60    3.60
  11   3  -3   15.40    3.40
  10  -3  -3  174.48    7.80
  10  -3  -3  178.28    8.00
 -10  -3   3  170.68    7.00
 -10   3   3  184.08    7.80
 -10   3   3  180.48    7.70
  10   3  -3  174.08    7.70
  10   3  -3  172.88    7.20
   9  -3  -3  165.88    7.20
   9  -3  -3  173.28    7.30
  -9  -3   3  171.78    6.60
   9   3  -3  170.38    6.60
   9   3  -3  165.68    7.10
  -9   3   3  179.98    7.20
  -9   3   3  171.48    7.10
   8  -3  -3   57.79    4.70
   8  -3  -3   55.49    4.60
  -8  -3   3   59.79    3.90
  -8  -3   3   60.19    4.10
   8   3  -3   61.79    4.50
  -8   3   3   59.89    4.50
  -8   3   3   58.09    4.50
   8   3  -3   61.49    3.90
   7  -3  -3    0.40    2.10
  -7  -3   3    2.40    1.90
  -7  -3   3    1.50    1.70
   7  -3  -3    2.50    2.10
   7   3  -3    1.00    1.90
   7   3  -3   -0.10    1.70
  -7   3   3    3.00    2.20
   7   3  -3    0.10    2.20
  -7   3   3   -1.30    2.00
   6  -3  -3  185.58    6.50
  -6  -3   3  186.88    6.30
   6  -3  -3  187.98    6.60
  -6  -3   3  185.98    6.00
   6   3  -3  188.98    6.60
   6   3  -3  177.58    6.30
  -6   3   3  197.38    6.70
  -6   3   3  188.28    6.60
   5  -3  -3   98.59    4.20
  -5  -3   3   97.79    3.90
   5  -3  -3   97.99    4.20
  -5  -3   3  100.59    3.50
   5  -3  -3   91.79    4.30
   5  -3  -3   87.89    4.70
  -5  -3   3   88.89    4.20
   5   3  -3   99.49    3.60
  -5   3   3   88.09    4.20
  -5   3   3  100.69    4.20
   5   3  -3   94.49    3.80
   5   3  -3   97.89    4.10
  -5   3   3   93.09    4.30
   4  -3  -3   84.99    3.70
   4  -3  -3   84.59    4.20
   4  -3  -3   91.89    3.90
  -4  -3   3   89.49    3.60
   4  -3  -3   84.49    3.70
  -4  -3   3   84.99    3.70
  -4  -3   3   89.49    3.10
  -4   3   3   85.19    3.70
   4   3  -3   84.69    3.10
   4   3  -3   81.49    3.70
   4   3  -3   85.49    3.50
  -4   3   3   87.89    3.70
  -4   3   3   84.59    3.90
   3  -3  -3  199.58    6.20
  -3  -3   3  188.88    6.10
   3  -3  -3  183.68    6.10
   3  -3  -3  183.08    6.40
  -3  -3   3  201.58    5.50
  -3  -3   3  197.18    5.50
   3  -3  -3  192.28    6.50
  -3  -3   3  196.48    6.50
   3  -3  -3  192.18    6.30
   3   3  -3  202.28    5.70
  -3   3   3  199.18    6.40
   3   3  -3  195.98    6.00
   3   3  -3  194.58    6.20
  -3   3   3  199.68    6.30
  -2  -3   3    1.20    1.30
   2  -3  -3    2.80    1.80
  -2  -3   3    5.50    1.30
   2  -3  -3    4.20    1.40
   2  -3  -3    5.10    1.30
  -2  -3   3    3.20    0.90
  -2  -3   3    5.00    0.90
  -2  -3   3    4.60    0.90
   2  -3  -3    3.30    1.10
   2  -3  -3    4.00    1.60
   2   3  -3    4.00    1.40
   2   3  -3    4.90    1.00
   2   3  -3    5.30    1.20
  -2   3   3    3.10    1.40
  -2   3   3    1.70    1.50
  -2   3   3    5.30    1.20
  -1  -3   3   87.89    3.30
  -1  -3   3   74.79    3.10
  -1  -3   3   83.19    3.00
   1  -3  -3   80.69    2.90
   1  -3  -3   76.89    3.80
  -1  -3   3   83.09    3.00
   1  -3  -3   80.79    3.40
   1  -3  -3   84.39    3.50
   1   3  -3   79.79    3.20
   1   3  -3   82.99    2.90
  -1   3   3   78.79    2.90
  -1   3   3   84.19    3.60
  -1   3   3   84.69    3.40
   1   3  -3   84.89    3.20
  -1   3   3   83.39    3.50
   0  -3   3  245.58    7.40
   0  -3  -3  247.78    6.90
   0  -3   3  252.67    7.20
   0  -3  -3  241.08    7.30
   0  -3   3  248.88    7.50
   0  -3   3  246.08    7.20
   0  -3   3  251.27    7.30
   0  -3  -3  243.88    7.50
   0  -3   3  245.28    7.20
   0  -3  -3  241.88    7.50
   0  -3   3  251.67    7.10
   0   3  -3  247.48    7.20
   0   3   3  239.18    7.60
   0   3   3  246.08    6.90
   0   3   3  252.87    7.30
   0   3   3  248.18    7.50
   1  -3   3   91.09    3.30
  -1  -3  -3   86.59    3.30
   1  -3   3   89.89    3.50
  -1  -3  -3   86.79    3.70
  -1  -3  -3   91.99    2.70
  -1  -3  -3   93.09    2.70
   1  -3   3   97.79    3.30
   1  -3   3   89.49    3.70
   1  -3   3   90.49    3.60
  -1  -3  -3   91.49    3.80
   1  -3   3   91.39    3.70
   1  -3   3   91.39    3.40
  -1   3  -3   95.49    3.30
   1   3   3   90.79    3.70
   1   3   3   91.19    3.70
   1   3   3   94.49    3.30
  -2  -3  -3 1097.79   29.40
   2  -3   3 1098.59   29.40
   2  -3   3 1046.40   29.70
  -2  -3  -3 1067.49   29.80
   2  -3   3 1057.59   29.90
   2  -3   3 1093.29   29.70
  -2  -3  -3 1076.39   29.80
   2  -3   3 1069.09   29.80
   2  -3   3 1069.19   29.70
   2  -3   3 1091.49   29.50
   2   3   3 1103.89   29.80
  -2   3  -3 1112.29   29.80
   2   3   3 1101.69   29.80
   2   3   3 1096.39   29.40
   3  -3   3    1.60    1.10
  -3  -3  -3    5.20    1.60
   3  -3   3    3.90    1.50
   3  -3   3    1.60    1.70
  -3  -3  -3    3.30    0.60
   3  -3   3    2.50    1.40
  -3  -3  -3    2.50    1.70
   3  -3   3    2.40    1.30
   3  -3   3    0.30    1.70
  -3   3  -3    2.40    1.60
  -3   3  -3    3.70    1.50
   3   3   3    4.50    1.60
   3   3   3    4.50    1.60
   3   3   3    2.50    0.50
   3   3   3    3.00    0.90
   4  -3   3  179.08    5.90
  -4  -3  -3  177.08    5.00
  -4  -3  -3  166.78    6.00
  -4  -3  -3  170.08    6.00
   4  -3   3  167.88    6.10
   4  -3   3  169.98    6.30
   4  -3   3  170.48    5.50
   4  -3   3  175.38    5.90
   4   3   3  173.38    6.00
   4   3   3  176.88    5.00
  -4   3  -3  167.68    5.90
  -4   3  -3  179.18    6.00
  -4   3  -3  172.38    5.40
   4   3   3  180.38    6.00
   4   3   3  174.98    5.20
  -5  -3  -3   46.00    2.10
   5  -3   3   45.20    3.40
   5  -3   3   41.80    2.80
  -5  -3  -3   38.70    2.80
  -5  -3  -3   38.00    3.50
   5  -3   3   36.20    3.30
  -5   3  -3   37.60    3.80
  -5   3  -3   48.60    3.50
   5   3   3   42.50    3.50
   5   3   3   43.00    3.40
   5   3   3   44.90    2.10
   5   3   3   43.10    2.20
  -5   3  -3   43.00    2.60
  -6  -3  -3  242.88    7.00
   6  -3   3  232.78    8.00
   6  -3   3  232.58    7.80
   6  -3   3  234.78    7.40
   6   3   3  234.98    7.10
  -6   3  -3  232.28    7.90
   6   3   3  234.58    6.90
  -6   3  -3  233.38    7.40
   6   3   3  235.48    7.80
   6   3   3  238.18    7.90
   7  -3   3   21.50    2.30
   7  -3   3   18.90    2.80
   7  -3   3   14.50    2.40
  -7  -3  -3   16.20    1.70
   7   3   3   16.90    2.00
   7   3   3   15.90    1.50
   7   3   3   16.30    2.60
   7   3   3   15.20    1.60
  -7   3  -3   17.00    2.50
   7   3   3   15.80    2.60
  -7   3  -3   15.90    2.30
   8  -3   3   47.70    4.50
   8  -3   3   60.89    4.00
   8  -3   3   53.09    4.90
  -8  -3  -3   50.09    3.40
   8   3   3   43.00    4.40
   8   3   3   46.70    4.70
   8   3   3   49.60    3.00
   8   3   3   47.90    4.00
  -8   3  -3   42.10    4.50
   8   3   3   47.80    2.90
   9  -3   3  233.78    8.90
   9  -3   3  222.18    8.40
   9  -3   3  219.28    7.90
  -9  -3  -3  224.58    7.50
  -9   3  -3  227.48    8.60
   9   3   3  216.98    7.30
   9   3   3  220.38    8.40
   9   3   3  224.48    7.00
   9   3   3  199.48    8.10
   9   3   3  225.48    8.60
  10  -3   3  142.69    6.70
  10  -3   3  140.19    7.70
  10  -3   3  138.59    9.80
 -10  -3  -3  141.09    5.90
 -10   3  -3  141.69    7.10
  10   3   3  139.89    7.20
  11  -3   3   19.40    4.50
 -11  -3  -3   17.00    3.00
  11  -3   3   18.10    3.90
  11  -3   3   21.50    3.60
 -11   3  -3   19.60    4.20
  11   3   3   24.70    4.20
  11   3   3   17.40    3.90
  12  -3   3   -4.20    4.10
 -12  -3  -3    2.60    3.30
  12  -3   3    4.40    3.80
  12  -3   3    4.30    3.90
  12   3   3    5.20    4.40
 -12   3  -3   -3.70    4.20
  12   3   3    6.10    4.40
  13  -3   3   77.49    7.10
  13  -3   3   83.79    8.70
  13  -3   3   82.99    7.60
  13   3   3   74.99    6.40
  13   3   3   58.29    5.90
 -13   3  -3   84.59    9.00
  14  -4  -3    6.00    6.20
  14  -4  -3   15.00    5.30
  14  -4  -3   14.60    5.80
 -14  -4   3   20.70    4.80
  14   4  -3   15.80    6.70
 -14   4   3   12.80    7.00
 -13  -4   3   -5.90    3.60
  13  -4  -3    0.00    4.90
  13  -4  -3    2.60    4.40
  13  -4  -3   -1.10    5.80
  13   4  -3   -2.30    4.80
  13   4  -3   -6.60    4.60
 -13   4   3   -6.00    5.10
 -12  -4   3   83.79    8.10
  12  -4  -3   79.59    8.20
  12  -4  -3   92.59    7.50
  12  -4  -3   94.79    7.90
  12   4  -3   74.69    6.90
 -12   4   3  100.09    8.00
  12   4  -3  100.69    7.90
 -11  -4   3  230.18    8.60
  11  -4  -3  213.68    9.90
  11  -4  -3  225.78    9.60
 -11   4   3  224.48    9.60
  11   4  -3  196.48    8.80
 -11   4   3  229.18    9.70
  11   4  -3  232.48    9.60
 -10  -4   3  105.19    5.60
  10  -4  -3   95.59    6.60
  10  -4  -3  108.99    7.00
  10   4  -3  103.09    5.90
 -10   4   3   95.79    6.60
 -10   4   3  104.29    6.80
  10   4  -3  109.99    6.60
   9  -4  -3    0.70    3.20
  -9  -4   3    1.30    2.30
   9  -4  -3    2.90    3.40
  -9   4   3    1.50    2.80
  -9   4   3    0.60    3.10
   9   4  -3   -0.30    3.10
   9   4  -3    1.10    2.30
   8  -4  -3   88.79    5.60
   8  -4  -3   99.39    5.50
  -8  -4   3   92.29    4.80
  -8  -4   3   82.89    4.70
  -8   4   3   92.49    5.70
  -8   4   3   90.39    5.40
   8   4  -3   85.29    5.40
   8   4  -3   98.99    4.60
  -7  -4   3  256.17    8.50
  -7  -4   3  284.47    8.80
   7  -4  -3  272.77    9.40
   7  -4  -3  276.37    9.20
   7   4  -3  285.47    9.30
   7   4  -3  266.87    8.90
  -7   4   3  276.47    9.20
   7   4  -3  287.07    8.60
  -7   4   3  277.97    9.40
  -6  -4   3  630.44   17.90
   6  -4  -3  640.54   18.50
   6  -4  -3  637.64   18.40
  -6  -4   3  660.83   18.20
   6   4  -3  648.84   18.50
  -6   4   3  633.34   18.60
   6   4  -3  627.14   18.10
   6   4  -3  649.34   18.00
  -6   4   3  639.44   18.40
  -5  -4   3  165.98    5.50
   5  -4  -3  169.78    6.30
  -5  -4   3  178.18    5.90
   5  -4  -3  170.28    6.10
   5   4  -3  181.18    5.60
   5   4  -3  161.28    5.80
   5   4  -3  172.58    6.20
  -5   4   3  166.28    6.30
  -5   4   3  170.48    6.10
  -4  -4   3    7.40    1.90
  -4  -4   3    9.90    1.40
   4  -4  -3   10.80    2.10
   4  -4  -3   11.90    1.80
  -4  -4   3   13.00    1.70
   4  -4  -3    7.80    1.80
   4  -4  -3    9.00    2.40
   4   4  -3   10.40    1.40
  -4   4   3    8.60    1.80
   4   4  -3    9.20    1.60
  -4   4   3    8.40    1.90
   4   4  -3   12.70    2.10
  -3  -4   3  209.48    6.40
   3  -4  -3  213.98    6.70
   3  -4  -3  190.48    7.00
  -3  -4   3  204.48    6.60
   3  -4  -3  188.58    6.40
   3  -4  -3  198.18    6.90
  -3  -4   3  207.38    5.80
   3  -4  -3  200.78    6.90
  -3  -4   3  202.88    6.10
  -3  -4   3  207.98    5.90
   3   4  -3  212.18    6.70
  -3   4   3  202.48    6.40
  -3   4   3  197.18    6.80
   3   4  -3  196.68    6.30
  -3   4   3  206.58    6.90
   3   4  -3  216.28    6.20
   2  -4  -3  152.38    4.90
  -2  -4   3  155.48    4.80
   2  -4  -3  150.48    5.20
   2  -4  -3  143.19    5.40
   2  -4  -3  141.69    5.50
  -2  -4   3  156.48    4.70
   2  -4  -3  144.99    5.60
  -2  -4   3  137.49    5.10
  -2  -4   3  152.88    4.60
  -2  -4   3  153.08    5.00
  -2   4   3  151.58    5.50
   2   4  -3  148.99    4.90
   2   4  -3  152.58    5.20
   2   4  -3  161.88    4.80
  -2   4   3  148.69    5.30
   1  -4  -3   54.99    3.60
  -1  -4   3   56.59    2.60
  -1  -4   3   63.19    2.80
  -1  -4   3   58.69    2.90
  -1  -4   3   58.49    2.80
   1  -4  -3   58.89    3.70
  -1  -4   3   52.09    3.00
   1  -4  -3   55.09    3.20
  -1  -4   3   54.59    2.90
   1  -4  -3   60.99    2.60
   1   4  -3   62.69    2.80
  -1   4   3   53.99    3.30
  -1   4   3   59.99    2.60
  -1   4   3   59.89    3.10
  -1   4   3   55.29    3.40
   1   4  -3   59.69    3.00
   0  -4   3  140.99    4.70
   0  -4   3  132.69    5.00
   0  -4  -3  135.39    4.80
   0  -4  -3  132.19    5.20
   0  -4   3  140.89    4.80
   0  -4   3  142.39    4.90
   0  -4   3  142.89    4.60
   0  -4   3  147.59    4.70
   0  -4  -3  142.09    4.30
   0  -4  -3  127.79    5.10
   0   4   3  133.59    6.00
   0   4  -3  135.89    5.10
   0   4   3  138.79    5.10
   0   4   3  134.99    5.10
   1  -4   3 1652.53   44.60
   1  -4   3 1643.44   44.60
  -1  -4  -3 1624.34   44.70
   1  -4   3 1674.03   44.50
   1  -4   3 1628.84   44.50
  -1  -4  -3 1608.64   44.70
   1  -4   3 1623.44   44.40
  -1  -4  -3 1650.03   44.10
  -1  -4  -3 1609.44   44.10
   1  -4   3 1646.24   44.60
   1  -4   3 1586.14   44.50
  -1  -4  -3 1641.14   44.40
   1   4   3 1645.94   44.70
   1   4   3 1635.84   44.70
   1   4   3 1698.63   44.40
   2  -4   3 2854.41   74.29
  -2  -4  -3 2765.82   74.19
   2  -4   3 2690.13   74.09
  -2  -4  -3 2669.03   73.49
   2  -4   3 2723.43   73.89
  -2  -4  -3 2722.53   73.79
   2  -4   3 2730.73   74.09
   2  -4   3 2697.33   73.99
   2  -4   3 2763.72   74.19
  -2  -4  -3 2718.23   73.49
  -2  -4  -3 2675.73   74.19
   2   4   3 2714.03   74.19
   2   4   3 2825.92   73.79
  -2   4  -3 2781.02   74.19
   2   4   3 2762.12   74.19
   3  -4   3  609.94   17.20
   3  -4   3  595.44   16.90
   3  -4   3  585.44   17.10
   3  -4   3  588.94   17.40
   3  -4   3  619.54   17.10
  -3  -4  -3  616.74   16.40
  -3  -4  -3  586.94   17.20
  -3  -4  -3  605.04   16.60
   3  -4   3  577.14   17.30
   3  -4   3  609.44   16.90
  -3  -4  -3  613.34   16.40
   3   4   3  620.84   16.60
   3   4   3  617.54   17.30
   3   4   3  605.94   17.20
  -3   4  -3  616.14   17.20
   4  -4   3  123.99    4.50
   4  -4   3  126.09    5.00
  -4  -4  -3  130.99    3.70
   4  -4   3  125.19    5.10
   4  -4   3  121.09    4.60
  -4  -4  -3  117.69    5.20
   4   4   3  122.89    5.10
  -4   4  -3  122.59    5.10
   4   4   3  122.79    3.70
   4   4   3  126.59    3.90
   4   4   3  126.69    5.20
  -5  -4  -3    1.20    0.90
  -5  -4  -3    1.20    1.00
   5  -4   3    1.10    1.80
   5  -4   3    1.50    1.90
   5  -4   3   -1.50    1.50
   5  -4   3    2.10    2.10
   5   4   3    2.30    2.30
  -5   4  -3    0.90    2.20
   5   4   3    1.40    2.00
   5   4   3    0.50    0.90
   6  -4   3   24.10    2.80
  -6  -4  -3   27.70    2.20
   6  -4   3   28.90    2.40
   6  -4   3   28.90    2.80
   6   4   3   27.40    2.90
  -6   4  -3   24.70    2.80
  -6   4  -3   27.30    3.10
   6   4   3   29.10    2.20
   6   4   3   22.70    2.70
   6   4   3   28.10    1.60
  -7  -4  -3    3.10    1.70
   7  -4   3    3.20    2.10
   7  -4   3    1.80    2.90
   7  -4   3   -2.50    2.40
  -7   4  -3    1.90    2.70
   7   4   3    1.70    1.60
   7   4   3   -1.50    2.40
   7   4   3   -1.20    2.30
   8  -4   3   51.99    4.40
   8  -4   3   47.00    5.00
  -8  -4  -3   48.00    3.20
   8  -4   3   47.40    5.30
   8   4   3   46.10    5.00
   8   4   3   36.80    3.70
   8   4   3   44.50    4.90
  -8   4  -3   50.09    4.10
  -9  -4  -3   21.90    2.40
   9  -4   3   16.70    5.20
   9  -4   3   20.40    3.10
   9  -4   3   15.10    5.30
  -9   4  -3   14.50    3.50
   9   4   3   15.10    3.20
 -10  -4  -3   26.90    2.70
  10  -4   3   14.30    4.00
  10  -4   3   25.10    3.90
  10  -4   3   30.00    3.50
 -10   4  -3   24.70    4.00
  10   4   3   29.70    4.20
  11  -4   3   71.09    7.60
 -11  -4  -3   64.59    5.10
  11  -4   3   64.39    6.20
  11  -4   3   61.79    5.30
 -11   4  -3   62.49    7.20
  11   4   3   61.09    6.90
  11   4   3   63.99    7.10
  12  -4   3  161.08    9.20
  12  -4   3  153.98    8.30
  12  -4   3  141.49   10.00
 -12   4  -3  163.38    9.70
  12   4   3  145.29    9.10
  12   4   3  150.38    9.30
  13  -4   3   48.20    6.90
  13  -4   3   46.80    5.80
  13  -4   3   45.10    5.50
 -13   4  -3   51.29    6.80
  13   4   3   48.30    6.40
  13   4   3   44.80    6.30
  13  -5  -3   20.10    6.40
  13  -5  -3   23.80    6.00
  13  -5  -3   32.80    6.10
 -13   5   3   16.30    6.10
  13   5  -3   28.30    6.20
  12  -5  -3    4.20    4.70
  12  -5  -3   -5.90    5.40
  12  -5  -3    4.10    4.90
 -12   5   3   -2.30    4.90
  12   5  -3    2.00    4.70
  11  -5  -3    6.50    4.00
 -11  -5   3   17.20    3.40
  11  -5  -3   15.70    4.70
  11  -5  -3   14.30    5.20
  11   5  -3   12.10    4.40
 -11   5   3    9.30    4.60
  11   5  -3   15.70    3.70
  10  -5  -3  278.87   10.70
  10  -5  -3  276.57   10.90
 -10  -5   3  272.17    9.50
  10   5  -3  276.07   10.80
  10   5  -3  261.47    9.60
 -10   5   3  270.47   10.70
 -10   5   3  267.17   10.80
  -9  -5   3  284.67    9.40
   9  -5  -3  280.57   10.60
   9  -5  -3  265.37   10.40
  -9   5   3  291.07   10.60
   9   5  -3  285.07   10.40
  -9   5   3  268.47   10.50
   9   5  -3  282.67    9.40
   8  -5  -3  107.09    6.30
  -8  -5   3  111.39    6.30
   8  -5  -3  101.59    6.50
  -8  -5   3  112.39    5.40
   8   5  -3  114.89    6.40
  -8   5   3  107.79    6.40
   8   5  -3  111.49    5.30
  -8   5   3  112.79    6.30
  -7  -5   3    9.90    2.40
   7  -5  -3   10.80    2.70
  -7  -5   3   15.40    2.40
   7  -5  -3    9.10    2.80
  -7   5   3    7.30    3.10
   7   5  -3   11.80    3.10
  -7   5   3   13.40    3.00
   7   5  -3    9.20    2.20
  -6  -5   3   29.00    2.50
   6  -5  -3   22.20    2.90
   6  -5  -3   27.30    2.90
  -6  -5   3   35.20    3.40
   6   5  -3   28.20    3.10
   6   5  -3   26.30    2.50
  -6   5   3   29.90    2.90
   6   5  -3   26.90    3.00
  -6   5   3   22.20    2.90
  -5  -5   3  215.58    7.10
   5  -5  -3  211.18    7.70
   5  -5  -3  213.98    7.40
  -5  -5   3  199.88    6.80
  -5   5   3  210.18    7.80
  -5   5   3  217.88    7.30
   5   5  -3  208.38    7.60
   5   5  -3  203.38    6.90
   5   5  -3  215.68    6.90
   4  -5  -3  317.87   10.00
  -4  -5   3  325.67    9.50
  -4  -5   3  292.37    9.20
   4  -5  -3  306.27    9.80
   4  -5  -3  323.97   10.70
   4   5  -3  312.27    9.30
  -4   5   3  314.27    9.60
   4   5  -3  316.17    9.90
  -4   5   3  318.37   10.10
   4   5  -3  293.87    9.30
  -3  -5   3   60.79    3.30
  -3  -5   3   55.49    3.10
  -3  -5   3   59.29    2.50
  -3  -5   3   56.79    2.40
   3  -5  -3   59.19    3.70
   3  -5  -3   52.49    3.50
  -3   5   3   60.49    4.00
  -3   5   3   56.19    3.40
  -3   5   3   56.29    4.20
   3   5  -3   54.29    4.40
   3   5  -3   56.79    3.90
   3   5  -3   51.69    3.30
  -2  -5   3   -0.20    1.80
   2  -5  -3    0.30    1.70
  -2  -5   3   -0.10    1.90
  -2  -5   3    5.00    1.60
  -2  -5   3    2.20    1.40
   2  -5  -3    2.80    1.60
  -2  -5   3    2.70    1.30
  -2  -5   3    2.90    1.60
   2  -5  -3    1.10    2.10
  -2   5   3    2.70    1.50
   2   5  -3    0.10    1.80
  -2   5   3    0.50    2.10
  -2   5   3    1.30    1.80
   2   5  -3    2.20    1.90
  -1  -5   3  135.09    4.80
  -1  -5   3  128.19    4.80
  -1  -5   3  135.49    4.60
  -1  -5   3  121.49    5.10
   1  -5  -3  136.49    4.60
   1  -5  -3  124.49    5.20
  -1  -5   3  135.59    5.20
  -1  -5   3  138.69    4.90
  -1   5   3  131.99    5.40
  -1   5   3  132.39    5.30
  -1   5   3  132.39    5.10
   1   5  -3  133.19    5.00
   1   5  -3  133.69    4.80
   0  -5   3  396.26   11.20
   0  -5  -3  371.06   11.40
   0  -5  -3  391.06   11.00
   0  -5   3  376.26   11.50
   0  -5   3  394.06   11.40
   0  -5   3  379.96   11.60
   0  -5  -3  397.46   11.00
   0  -5   3  386.56   11.50
   0  -5   3  394.46   11.30
   0  -5   3  372.66   11.40
   0   5   3  400.66   11.40
   0   5   3  393.36   11.70
   0   5   3  399.46   11.70
   0   5  -3  390.16   11.40
   1  -5   3 1155.58   32.10
  -1  -5  -3 1170.68   31.70
   1  -5   3 1119.49   32.20
   1  -5   3 1181.88   32.10
   1  -5   3 1185.38   32.20
   1  -5   3 1152.48   32.10
  -1  -5  -3 1190.78   31.70
   1  -5   3 1125.89   32.20
   1  -5   3 1178.58   32.10
  -1  -5  -3 1160.48   32.00
  -1   5  -3 1201.28   32.10
   1   5   3 1170.98   32.40
   1   5   3 1189.78   32.40
   1   5   3 1167.58   32.00
  -2  -5  -3  133.89    4.50
  -2  -5  -3  132.29    4.10
  -2  -5  -3  131.59    4.70
   2  -5   3  126.99    5.50
   2  -5   3  133.49    5.20
   2  -5   3  138.19    5.20
   2  -5   3  143.89    5.30
   2  -5   3  137.99    4.80
   2  -5   3  135.39    5.00
   2   5   3  142.69    4.70
   2   5   3  139.39    5.60
   2   5   3  130.99    5.40
  -3  -5  -3   34.40    1.70
  -3  -5  -3   32.60    1.70
   3  -5   3   31.50    3.40
   3  -5   3   28.60    2.80
   3  -5   3   30.10    3.30
  -3  -5  -3   27.10    2.40
   3  -5   3   32.60    3.40
  -3   5  -3   24.90    2.60
   3   5   3   30.80    2.80
   3   5   3   34.60    3.00
   3   5   3   31.90    2.30
  -4  -5  -3  224.88    6.40
   4  -5   3  224.58    7.20
   4  -5   3  212.58    7.50
   4  -5   3  234.08    7.70
   4  -5   3  218.18    7.80
  -4  -5  -3  228.78    6.40
  -4  -5  -3  221.68    6.70
   4   5   3  236.68    8.00
   4   5   3  221.48    7.70
   4   5   3  228.68    6.60
  -4   5  -3  224.88    7.90
  -5  -5  -3   90.39    2.90
   5  -5   3   93.89    5.00
   5  -5   3   88.59    4.40
  -5  -5  -3   95.89    3.10
   5  -5   3   80.79    4.90
   5  -5   3   93.39    5.10
   5   5   3   95.79    5.30
   5   5   3   91.59    5.10
  -5   5  -3   92.59    5.20
   5   5   3   94.29    3.00
   6  -5   3    1.50    2.70
   6  -5   3   -1.10    2.60
   6  -5   3    0.00    2.10
  -6  -5  -3    1.50    1.20
  -6   5  -3    0.10    2.70
   6   5   3    0.60    1.10
   6   5   3   -2.90    2.40
   6   5   3    0.30    2.60
   7  -5   3   88.59    5.00
   7  -5   3   88.19    5.80
  -7  -5  -3   89.49    3.60
   7  -5   3   95.59    6.10
   7   5   3   91.29    5.60
  -7   5  -3   92.29    6.00
   7   5   3   89.99    5.90
   8  -5   3  120.59    6.70
   8  -5   3  106.19    5.70
   8   5   3  119.79    6.50
  -8   5  -3  107.59    6.80
   8   5   3  112.79    6.60
   9  -5   3  288.87   10.30
   9  -5   3  287.17   10.90
   9  -5   3  304.07   11.30
  -9  -5  -3  302.97    9.60
   9   5   3  286.57   10.80
  -9   5  -3  290.87   11.00
   9   5   3  288.07   10.80
  10  -5   3  115.79    8.50
  10  -5   3  120.29    7.00
  10  -5   3  115.19    7.80
  10   5   3  118.49    7.70
  10   5   3  121.49    7.70
 -10   5  -3  131.89    8.10
  11  -5   3   89.69    9.00
  11  -5   3  111.59    8.40
  11  -5   3  108.79    7.10
  11   5   3  122.39    8.40
  11   5   3  117.39    8.30
 -11   5  -3  104.09    8.60
  12  -5   3    9.50    5.30
  12  -5   3    7.30    4.50
  12  -5   3    5.30    5.90
  12   5   3    5.70    5.50
  12   5   3    7.80    5.20
 -12   5  -3   12.90    5.90
  12  -6  -3   -0.40    5.90
  12  -6  -3    4.00    5.80
  12  -6  -3    6.90    5.10
 -12   6   3   10.80    6.00
  12   6  -3   -2.10    5.70
  11  -6  -3  216.68   11.50
  11  -6  -3  206.48   10.60
  11  -6  -3  193.38   10.10
  11   6  -3  200.98   10.60
 -11   6   3  184.08   10.70
  10  -6  -3  100.09    8.10
 -10  -6   3   95.19    5.90
  10  -6  -3   92.49    8.30
 -10   6   3   87.49    8.00
 -10   6   3  108.59    8.40
  10   6  -3   92.49    7.80
  -9  -6   3    5.30    2.80
   9  -6  -3    2.60    3.90
   9  -6  -3   -0.30    4.00
   9   6  -3    5.90    4.10
  -9   6   3    1.60    4.00
   9   6  -3    2.40    2.90
  -9   6   3    1.60    3.70
  -8  -6   3   94.19    5.30
   8  -6  -3   85.99    9.50
   8  -6  -3   85.39    6.80
  -8   6   3   90.59    7.00
   8   6  -3   87.29    5.20
  -8   6   3   87.09    6.60
   8   6  -3   92.49    6.50
   7  -6  -3  484.75   17.00
   7  -6  -3  494.35   14.90
  -7  -6   3  487.15   14.20
   7   6  -3  474.95   14.30
  -7   6   3  467.25   14.70
  -7   6   3  448.56   17.00
   7   6  -3  451.45   15.60
   6  -6  -3  268.27    9.50
  -6  -6   3  281.57    8.80
  -6  -6   3  238.78    8.80
   6  -6  -3  272.47    9.80
   6   6  -3  268.77    9.60
   6   6  -3  269.77    8.60
  -6   6   3  263.07    9.90
  -6   6   3  280.77    9.40
  -5  -6   3   76.49    4.20
  -5  -6   3   65.59    4.20
   5  -6  -3   67.59    4.80
   5  -6  -3   74.09    5.30
  -5   6   3   63.69    5.30
  -5   6   3   74.89    4.80
   5   6  -3   74.09    5.20
   5   6  -3   70.59    4.00
  -4  -6   3  151.48    6.30
  -4  -6   3  152.98    4.80
   4  -6  -3  170.88    6.90
  -4  -6   3  176.08    6.10
   4  -6  -3  173.88    6.60
  -4  -6   3  146.79    5.90
  -4   6   3  164.68    7.00
   4   6  -3  167.88    6.80
  -4   6   3  168.68    6.40
   4   6  -3  168.88    5.90
   3  -6  -3  522.95   15.70
  -3  -6   3  491.65   15.20
  -3  -6   3  563.64   15.30
  -3  -6   3  540.95   14.80
  -3  -6   3  535.95   14.80
  -3  -6   3  504.35   15.40
   3   6  -3  543.75   15.20
  -3   6   3  533.25   15.80
  -3   6   3  532.45   16.00
  -3   6   3  519.65   15.30
   3   6  -3  540.65   15.70
  -2  -6   3  155.88    6.00
   2  -6  -3  167.38    6.40
  -2  -6   3  171.98    7.10
  -2  -6   3  163.48    5.90
  -2  -6   3  170.98    5.50
  -2  -6   3  164.18    5.70
   2  -6  -3  163.08    6.00
  -2   6   3  159.88    6.70
   2   6  -3  166.28    6.00
  -2   6   3  168.78    6.50
  -2   6   3  166.18    5.80
   2   6  -3  165.98    6.50
  -1  -6   3   60.79    3.80
   1  -6  -3   73.29    3.70
  -1  -6   3   66.59    3.50
  -1  -6   3   62.49    4.20
  -1  -6   3   68.09    3.90
   1  -6  -3   67.59    3.40
  -1   6   3   67.59    4.60
  -1   6   3   66.69    4.30
   1   6  -3   64.59    4.40
  -1   6   3   66.59    4.70
   1   6  -3   68.39    3.90
   0  -6   3  145.69    5.40
   0  -6  -3  124.39    5.50
   0  -6   3  132.89    5.10
   0  -6   3  134.79    5.10
   0  -6  -3  129.19    4.80
   0  -6  -3  135.09    4.90
   0  -6   3  130.19    5.60
   0  -6   3  130.89    5.70
   0   6  -3  141.99    5.60
   0   6   3  140.99    5.90
   0   6   3  133.79    5.40
   0   6   3  137.29    5.90
  -1  -6  -3   13.00    1.70
  -1  -6  -3   10.10    2.20
   1  -6   3   13.50    2.10
   1  -6   3   13.80    2.00
   1  -6   3   15.00    2.20
   1  -6   3   12.00    2.30
  -1  -6  -3   13.50    1.50
   1   6   3   13.20    2.00
   1   6   3   14.10    2.70
   1   6   3   12.20    2.80
  -2  -6  -3 1337.97   36.60
  -2  -6  -3 1304.47   36.90
   2  -6   3 1343.27   37.20
   2  -6   3 1383.66   37.30
   2  -6   3 1328.97   37.10
  -2  -6  -3 1353.66   36.60
   2  -6   3 1370.76   37.30
   2   6   3 1356.56   37.50
   2   6   3 1355.56   36.90
   2   6   3 1372.66   37.60
   3  -6   3 1058.09   29.30
   3  -6   3 1053.59   29.00
  -3  -6  -3 1039.20   28.40
   3  -6   3 1082.19   29.40
  -3  -6  -3 1007.40   28.70
   3  -6   3 1054.49   29.40
   3   6   3 1034.10   29.50
   3   6   3 1032.10   29.40
   3   6   3 1058.19   28.70
   4  -6   3  143.09    6.10
   4  -6   3  131.99    6.10
  -4  -6  -3  126.39    4.00
  -4  -6  -3  125.99    4.00
   4  -6   3  126.69    5.30
  -4  -6  -3  127.09    4.40
   4   6   3  130.79    4.40
  -4   6  -3  135.49    6.30
   4   6   3  129.09    6.60
   4   6   3  132.99    6.30
   5  -6   3    0.30    2.20
   5  -6   3    2.20    2.80
   5  -6   3    0.60    2.50
  -5   6  -3    1.10    2.90
   5   6   3    0.80    3.10
   5   6   3    1.70    2.60
   6  -6   3    9.20    3.50
   6  -6   3    7.40    2.50
   6  -6   3    8.80    3.20
  -6   6  -3    4.30    3.10
   6   6   3    2.80    5.00
   6   6   3    7.90    3.00
   7  -6   3   64.99    5.00
   7  -6   3   63.09    6.10
   7  -6   3   66.29    6.20
   7   6   3   59.39    5.70
   7   6   3   73.09    6.10
  -7   6  -3   61.99    6.30
   8  -6   3  155.98    7.10
   8  -6   3  147.69    8.00
   8  -6   3  153.88    8.50
   8   6   3  149.39    8.00
  -8   6  -3  137.89    8.30
   8   6   3  143.39    7.80
   9  -6   3   28.90    5.00
   9  -6   3   28.70    3.80
   9  -6   3   23.30    4.30
   9   6   3   13.80    4.10
   9   6   3   25.00    4.50
  -9   6  -3   21.00    4.40
  10  -6   3  134.99    9.60
  10  -6   3  118.49    7.60
  10  -6   3  125.09    8.80
 -10   6  -3  129.59    9.40
  10   6   3  120.39    9.20
  10   6   3  118.49    8.70
  11  -6   3  120.89   10.50
  11  -6   3  112.99    8.30
  11  -6   3  123.59    9.90
 -11   6  -3  134.89   10.30
  11   6   3  132.19    9.90
  11   6   3  124.89    9.70
  11  -7  -3   19.70    6.10
  11  -7  -3    1.60    7.20
  11  -7  -3   11.80    6.60
 -11   7   3   11.60    6.10
  11   7  -3   18.50    6.00
  10  -7  -3   32.80    5.70
  10  -7  -3   25.40    6.00
  10  -7  -3   23.60    5.20
 -10   7   3   24.60    5.60
  10   7  -3   23.70    5.60
   9  -7  -3  158.68    9.20
   9  -7  -3  158.78    9.20
   9  -7  -3  164.58    9.60
  -9   7   3  149.99    9.30
   9   7  -3  166.18    9.80
  -9   7   3  161.68   10.00
   8  -7  -3  148.89    8.70
   8  -7  -3  150.68    8.00
  -8  -7   3  128.09    6.70
   8   7  -3  152.38    8.40
  -8   7   3  141.39    8.30
  -8   7   3  133.09    8.90
   7  -7  -3   10.30    3.60
   7  -7  -3   15.10    4.40
  -7  -7   3   16.60    2.90
   7   7  -3   15.80    3.00
  -7   7   3   22.10    3.90
   7   7  -3   17.30    4.00
  -7   7   3   19.10    4.30
  -6  -7   3   38.80    4.40
   6  -7  -3   46.80    4.50
   6  -7  -3   45.90    4.30
  -6   7   3   41.00    4.20
   6   7  -3   37.00    4.40
   6   7  -3   42.60    4.50
  -6   7   3   50.19    4.20
   5  -7  -3  413.76   14.10
   5  -7  -3  435.26   13.70
  -5  -7   3  428.66   12.70
   5   7  -3  413.06   12.60
   5   7  -3  401.96   13.70
  -5   7   3  389.26   15.10
  -5   7   3  417.16   13.10
   4  -7  -3  409.56   12.60
  -4  -7   3  392.56   12.00
   4  -7  -3  395.86   12.90
  -4   7   3  378.36   12.20
   4   7  -3  391.86   12.70
   4   7  -3  382.36   11.90
  -4   7   3  390.66   12.80
  -3  -7   3   77.19    4.60
   3  -7  -3   77.09    5.20
  -3   7   3   75.09    5.80
  -3   7   3   68.39    5.60
  -3   7   3   68.99    4.60
   3   7  -3   71.69    4.60
   3   7  -3   76.69    5.30
  -2  -7   3   -2.40    1.70
  -2  -7   3    2.90    2.40
   2  -7  -3    3.50    2.00
   2  -7  -3   -0.80    2.60
  -2  -7   3   -2.40    2.10
   2   7  -3    1.40    2.40
  -2   7   3    2.80    3.10
  -2   7   3   -2.00    2.60
   2   7  -3    2.00    2.70
   1  -7  -3   58.09    4.30
  -1  -7   3   47.00    3.70
   1  -7  -3   58.69    4.80
  -1  -7   3   46.80    4.60
   1  -7  -3   53.49    3.50
  -1  -7   3   49.00    4.20
  -1   7   3   50.29    5.30
   1   7  -3   58.69    4.90
  -1   7   3   54.29    4.60
   0  -7   3  295.67    9.50
   0  -7   3  294.67    9.60
   0  -7   3  294.07    9.40
   0  -7  -3  301.17    8.90
   0  -7  -3  283.47    9.20
   0   7   3  298.27   10.30
   0   7   3  297.27    9.60
   0   7  -3  297.97    9.90
   0   7   3  290.67   10.20
   1  -7   3  134.49    5.50
  -1  -7  -3  112.09    6.00
  -1  -7  -3  129.39    4.70
   1  -7   3  128.89    5.70
   1  -7   3  121.39    5.50
  -1  -7  -3  130.89    5.30
   1  -7   3  121.79    5.60
   1   7   3  129.49    6.50
   1   7   3  125.69    5.40
   1   7   3  121.39    6.40
   2  -7   3   35.90    4.10
   2  -7   3   24.40    2.90
   2  -7   3   33.50    3.80
  -2  -7  -3   22.10    2.60
  -2  -7  -3   29.10    3.60
   2  -7   3   33.40    3.10
   2   7   3   29.60    3.50
   2   7   3   31.40    3.40
   2   7   3   31.20    3.90
   3  -7   3   86.39    4.90
   3  -7   3   79.19    5.40
   3  -7   3   92.99    5.50
  -3  -7  -3   80.99    3.40
   3  -7   3   75.29    5.30
   3   7   3   89.19    4.10
   3   7   3   89.99    5.70
   4  -7   3  285.97   10.00
   4  -7   3  300.47   10.00
   4  -7   3  271.37    9.30
   4  -7   3  278.37   10.10
   4   7   3  267.67   10.00
   4   7   3  281.77   10.30
   5  -7   3  197.58    9.30
   5  -7   3  211.28    7.90
   5  -7   3  221.28    8.80
   5  -7   3  218.88    9.00
   5   7   3  207.08    8.80
   5   7   3  206.48    8.50
   6  -7   3  190.68    8.60
   6  -7   3  169.68    7.60
   6  -7   3  193.78    8.50
  -6   7  -3  181.88    8.50
   6   7   3  191.28    9.30
   6   7   3  179.18    8.60
   7  -7   3    0.40    3.70
   7  -7   3    3.10    4.00
   7  -7   3   -2.40    3.10
  -7   7  -3   -7.90    3.80
   7   7   3    4.20    4.00
   7   7   3   -2.90    5.90
   8  -7   3   31.70    4.90
   8  -7   3   29.00    4.50
   8  -7   3   25.20    5.10
  -8   7  -3   31.30    4.90
   8   7   3   35.80    4.60
   8   7   3   27.70    4.80
   9  -7   3   86.79    7.30
   9  -7   3   95.19    8.90
   9  -7   3   90.59    9.20
   9   7   3   96.29    8.10
   9   7   3   90.79    8.70
  -9   7  -3   94.99    8.50
  10  -7   3  108.29   10.50
  10  -7   3  134.99   14.30
  10  -7   3  121.99    9.90
 -10   7  -3   99.49   10.20
  10   7   3  115.79    9.20
  10   7   3  118.49   10.00
   9  -8  -3   11.80    5.60
   9  -8  -3   14.00    6.00
   9  -8  -3    7.80    5.30
   9   8  -3    7.20    6.00
  -9   8   3   13.30    6.00
   8  -8  -3  119.29    9.40
   8  -8  -3   94.99    8.60
   8  -8  -3  114.89    8.50
   8   8  -3  104.69    9.50
  -8   8   3  101.29    8.70
   7  -8  -3  132.09    8.30
   7  -8  -3  108.69    8.90
  -7   8   3  124.79    8.20
   7   8  -3  122.89    8.60
  -7   8   3  119.69    9.30
   6  -8  -3  275.97   10.80
   6  -8  -3  281.57   11.20
  -6   8   3  271.07   11.60
  -6   8   3  251.77   10.40
   6   8  -3  263.67   11.00
   5  -8  -3   19.20    3.90
  -5  -8   3   25.20    3.30
   5  -8  -3   41.50    4.80
  -5   8   3   32.60    4.70
   5   8  -3   23.30    4.40
   5   8  -3   30.00    5.10
  -5   8   3   28.10    3.90
  -4  -8   3   15.20    2.90
   4  -8  -3   15.90    3.70
   4  -8  -3   16.90    4.10
  -4   8   3   12.80    4.00
   4   8  -3   16.40    3.80
   4   8  -3    5.70    3.00
  -3  -8   3   46.30    4.80
   3  -8  -3   31.30    3.90
   3  -8  -3   32.90    4.20
   3  -8  -3   45.50    4.50
  -3   8   3   33.50    4.20
   3   8  -3   39.00    4.60
   3   8  -3   38.50    3.50
   2  -8  -3  181.48    6.80
   2  -8  -3  184.88    8.00
  -2  -8   3  185.88    7.30
  -2  -8   3  177.28    6.50
  -2   8   3  180.08    8.50
  -2   8   3  176.48    8.00
   2   8  -3  180.58    7.50
   2   8  -3  193.28    9.50
  -1  -8   3  181.38    7.00
  -1  -8   3  193.98    7.40
  -1  -8   3  192.98    7.60
   1  -8  -3  191.38    6.80
   1  -8  -3  203.18    8.30
   1   8  -3  208.68    8.40
  -1   8   3  179.68    8.00
   0  -8  -3    4.70    2.20
   0  -8   3    3.40    2.70
   0  -8   3    8.90    2.80
   0  -8   3    9.40    2.60
   0   8   3    7.10    5.90
   0   8  -3    3.40    3.40
   0   8   3    7.80    3.00
   0   8   3   14.50    4.00
   1  -8   3   59.29    4.80
   1  -8   3   54.09    5.10
   1  -8   3   51.39    5.10
  -1  -8  -3   54.79    4.70
   1  -8   3   52.69    4.90
   1   8   3   58.59    4.90
   1   8   3   44.90    4.50
   1   8   3   57.59    6.50
   2  -8   3  138.99    6.40
   2  -8   3  142.69    6.80
   2  -8   3  134.29    6.70
   2  -8   3  137.49    6.70
   2   8   3  137.89    8.00
   2   8   3  132.79    7.70
   3  -8   3  275.67    9.60
   3  -8   3  275.77   10.10
   3  -8   3  265.87   10.90
   3   8   3  288.57   10.90
   3   8   3  259.67   13.40
   4  -8   3   30.40    4.10
   4  -8   3   22.30    3.90
   4  -8   3   29.40    3.50
   4  -8   3   40.30    4.30
   4   8   3   32.80    4.70
   5  -8   3   11.60    4.00
   5  -8   3    9.60    4.10
   5  -8   3   16.80    4.10
   5  -8   3   10.10    3.40
   5   8   3   13.00    4.10
   5   8   3   10.60    4.50
   6  -8   3   92.59    7.60
   6  -8   3   93.69    7.60
   6  -8   3  103.09    7.90
   6   8   3   97.49    8.20
   6   8   3   93.59    7.60
   7  -8   3  202.28    9.10
   7  -8   3  209.38   10.80
   7  -8   3  211.68   10.20
   7  -8   3  213.68   10.70
   7   8   3  210.28   10.00
   7   8   3  209.08   10.60
   8  -8   3   87.79    9.00
   8  -8   3   93.09    9.80
   8  -8   3   84.39    9.20
  -8   8  -3   86.89    6.90
   8   8   3   73.09    7.00
   8   8   3   87.19    8.60
   6  -9  -3    2.70    5.40
   6  -9  -3    9.90    4.80
   6  -9  -3    1.20    4.80
   6   9  -3    2.90    5.10
   5  -9  -3   71.09    6.30
   5  -9  -3   51.79    5.30
   5  -9  -3   71.89    7.70
   5  -9  -3   71.79    6.50
   5   9  -3   56.09    5.90
   4  -9  -3  191.38    9.70
   4  -9  -3  173.08    9.20
   4  -9  -3  153.88    8.50
   4   9  -3  173.08    9.40
   3  -9  -3    9.50    3.70
   3  -9  -3   22.00    4.60
   3  -9  -3   14.70    3.60
   3  -9  -3   11.70    4.60
   3   9  -3   19.30    4.80
  -2  -9   3   35.00    4.00
   2  -9  -3   60.49    5.80
   2  -9  -3   38.30    4.60
   2  -9  -3   41.70    4.90
  -2  -9   3   49.99    5.50
   2   9  -3   37.60    4.80
  -1  -9   3   69.19    5.80
   1  -9  -3   68.89    6.90
  -1  -9   3   68.39    6.10
   1  -9  -3   78.39    5.70
   1   9  -3   55.69    5.30
  -1   9   3   70.69    7.80
   0  -9   3   89.39    6.40
   0  -9   3   78.79    6.20
   0  -9  -3   90.59    6.00
   0  -9   3   88.79    6.40
   0  -9  -3  101.89    7.50
   0   9   3   96.19    7.90
   1  -9   3  236.98    9.20
   1  -9   3  242.88    9.20
   1  -9   3  190.88   12.90
   1  -9   3  235.78    9.20
   1   9   3  227.38   10.40
   1   9   3  244.48   10.70
   2  -9   3    9.40    3.80
   2  -9   3   10.10    3.70
   2  -9   3   17.30    4.00
   2  -9   3   10.00    3.60
   2   9   3   16.90    5.00
   2   9   3   19.80    4.70
   3  -9   3   88.79    7.30
   3  -9   3   80.99    7.30
   3  -9   3   80.69    6.50
   3  -9   3   88.79    7.10
   3   9   3   73.19    7.90
   3   9   3   96.29    8.50
   4  -9   3  101.69    7.10
   4  -9   3  102.19    8.30
   4  -9   3  108.69    7.80
   4  -9   3  122.39    8.10
   4   9   3  106.09    8.50
   4   9   3  114.79    9.70
   5  -9   3   96.79    8.10
   5  -9   3   95.79    8.50
   5  -9   3   84.09    7.40
   5  -9   3  105.99    8.60
   5   9   3   97.89    8.80
   5   9   3   85.89    9.70
   6  -9   3   31.90    5.40
   6  -9   3   32.10    5.80
   6  -9   3   59.29    6.20
   6   9   3   41.80    5.90
   6   9   3   42.20    6.60
   1 -10  -3   80.29    8.80
   1 -10  -3   78.49    8.90
  -1 -10   3   73.19    7.40
   0 -10   3   14.20    4.40
   0 -10  -3   11.20    4.90
   0  10   3   11.60    5.70
 -15   0   4   61.09    6.70
  15   0  -4   54.39    6.50
  15   0  -4   39.00    6.20
  14   0  -4   60.79    6.30
  14   0  -4   57.49    6.00
 -14   0   4   72.99    6.10
  14   0  -4   74.69    8.20
 -13   0   4  132.19    7.70
  13   0  -4  124.29    8.20
  13   0  -4  122.79    8.00
  13   0  -4  117.29    6.40
 -12   0   4   30.10    4.10
  12   0  -4   32.50    4.50
  12   0  -4   26.40    3.90
  12   0  -4   29.60    3.00
  11   0  -4   65.99    5.50
 -11   0   4   67.79    4.70
 -11   0   4   69.39    5.50
  11   0  -4   70.39    5.80
  10   0  -4  398.56   13.20
 -10   0   4  426.56   12.60
 -10   0   4  415.86   13.00
  10   0  -4  427.66   13.00
   9   0  -4 2699.33   72.49
  -9   0   4 2750.32   72.19
   9   0  -4 2676.33   72.69
  -9   0   4 2649.83   72.49
   9   0  -4 2535.85   72.19
   8   0  -4 1428.06   38.10
   8   0  -4 1394.66   38.30
  -8   0   4 1314.27   38.00
  -8   0   4 1407.96   37.90
  -8   0   4 1382.36   38.20
   8   0  -4 1383.86   38.00
  -7   0   4   74.99    3.80
  -7   0   4   73.29    4.50
  -7   0   4   78.29    3.50
   7   0  -4   72.59    3.90
   7   0  -4   76.89    3.60
   7   0  -4   67.29    4.10
   7   0  -4   71.19    3.60
  -7   0   4   68.89    3.40
   6   0  -4   37.90    3.20
   6   0  -4   38.10    3.00
  -6   0   4   41.10    3.00
  -6   0   4   38.40    2.50
  -6   0   4   37.70    3.10
   6   0  -4   38.90    2.70
   6   0  -4   40.30    2.70
  -5   0   4  815.22   23.50
  -5   0   4  848.62   23.20
   5   0  -4  866.21   23.60
   5   0  -4  830.82   23.50
  -5   0   4  865.51   23.30
   5   0  -4  841.52   23.30
  -5   0   4  850.01   23.50
   5   0  -4  874.81   23.30
   4   0  -4 2866.61   76.19
  -4   0   4 2841.82   76.19
   4   0  -4 2756.22   76.29
   4   0  -4 2810.32   76.19
   4   0  -4 2823.72   76.19
  -4   0   4 2745.53   76.29
   4   0  -4 2914.81   76.39
  -4   0   4 2873.51   76.39
   3   0  -4  377.16   11.20
   3   0  -4  399.16   11.10
   3   0  -4  381.36   11.20
  -3   0   4  392.16   11.10
   3   0  -4  399.96   11.00
  -3   0   4  415.06   11.20
  -3   0   4  400.06   11.10
   3   0  -4  406.66   11.20
  -2   0   4    0.40    1.10
   2   0  -4    2.00    1.10
   2   0  -4    2.80    1.10
  -2   0   4    1.10    0.80
   2   0  -4    0.00    0.90
  -2   0   4    1.30    1.00
   2   0  -4    1.60    1.10
  -1   0   4   80.39    2.60
   1   0  -4   77.99    2.60
  -1   0   4   81.79    2.60
  -1   0   4   80.19    2.80
   1   0  -4   82.89    2.60
   1   0  -4   75.19    2.90
   0   0  -4   22.50    1.30
   0   0  -4   22.20    2.10
   0   0   4   22.80    1.50
   0   0  -4   23.50    1.10
   0   0  -4   23.80    1.70
   0   0   4   22.30    1.70
   0   0   4   24.50    1.60
   0   0  -4   22.80    1.50
   1   0   4 1937.21   52.39
   1   0   4 1978.80   52.49
   1   0   4 1999.30   52.59
  -1   0  -4 1904.81   52.59
   1   0   4 1940.91   52.49
   1   0   4 1936.51   52.59
  -1   0  -4 1952.10   52.59
  -1   0  -4 1948.80   52.39
   2   0   4  962.00   26.00
  -2   0  -4  982.70   26.10
   2   0   4  964.50   26.20
   2   0   4  939.31   26.00
  -2   0  -4  940.01   26.00
   2   0   4  957.30   26.20
  -2   0  -4  968.60   26.20
  -2   0  -4  965.30   26.20
  -3   0  -4  127.39    4.00
  -3   0  -4  116.69    4.10
   3   0   4  122.39    3.90
   3   0   4  118.69    4.00
  -3   0  -4  119.79    3.90
   3   0   4  122.69    4.30
  -3   0  -4  120.19    4.30
   3   0   4  121.69    4.20
   4   0   4 3756.52  101.79
  -4   0  -4 3777.92  101.59
  -4   0  -4 3720.63  101.49
   4   0   4 3740.23  101.59
   4   0   4 3826.62  101.49
  -4   0  -4 3965.00  101.59
  -4   0  -4 3606.64  101.69
   4   0   4 3795.62  101.69
   5   0   4 1535.45   41.20
  -5   0  -4 1538.35   41.00
   5   0   4 1416.96   41.20
   5   0   4 1454.55   40.90
   5   0   4 1554.14   41.00
  -5   0  -4 1503.35   41.00
  -5   0  -4 1530.65   41.00
  -5   0  -4 1509.55   41.20
   6   0   4  190.18    6.10
   6   0   4  173.98    6.20
  -6   0  -4  187.38    6.20
   6   0   4  188.98    6.50
  -6   0  -4  185.08    6.10
   6   0   4  187.98    6.10
   6   0   4  182.88    6.10
   7   0   4   28.10    2.80
   7   0   4   30.60    3.00
  -7   0  -4   27.40    2.60
   7   0   4   27.40    2.30
   7   0   4   29.60    2.60
  -7   0  -4   26.10    2.30
   7   0   4   28.20    2.50
  -8   0  -4  437.56   13.10
   8   0   4  434.76   13.00
   8   0   4  443.96   13.60
   8   0   4  450.45   13.20
   9   0   4   57.29    5.20
   9   0   4   58.09    4.10
   9   0   4   60.69    4.50
  -9   0  -4   60.39    4.30
  10   0   4  255.87    9.10
  10   0   4  257.27    9.90
  10   0   4  263.47    8.90
 -10   0  -4  259.27    9.00
 -11   0  -4   88.19    5.70
  11   0   4   88.49    6.10
  11   0   4   87.29    7.00
  11   0   4   89.79    5.60
  12   0   4    9.80    3.20
  12   0   4    7.50    3.70
  12   0   4    9.90    4.60
 -12   0  -4    9.60    3.60
  13   0   4   59.49    5.30
 -13   0  -4   52.79    5.20
  13   0   4   53.29    6.10
  13   0   4   60.59    5.70
 -14   0  -4  396.56   14.70
  14   0   4  392.56   14.70
  14   0   4  408.36   15.90
  15  -1  -4   98.09   10.10
  15  -1  -4  102.39    9.80
  15  -1  -4   75.09    8.40
 -15  -1   4  105.59    9.10
  15   1  -4   92.89    9.90
 -15   1   4  106.49    9.70
  15   1  -4   90.99    9.50
  14  -1  -4    2.10    4.90
  14  -1  -4    1.70    3.80
  14  -1  -4   -3.70    4.90
 -14  -1   4   -5.00    4.50
  14   1  -4    1.10    4.70
  14   1  -4   -3.10    4.70
 -14   1   4   -3.10    4.60
 -13  -1   4    7.20    3.80
  13  -1  -4    4.40    4.50
  13  -1  -4    6.90    3.50
  13  -1  -4    8.00    4.20
  13   1  -4   11.30    4.20
  13   1  -4    5.50    2.70
 -13   1   4    7.90    4.30
  13   1  -4    2.50    6.30
  12  -1  -4   53.19    4.80
 -12  -1   4   48.20    5.20
  12  -1  -4   57.99    5.20
  12   1  -4   49.50    4.30
  12   1  -4   62.19    6.00
  12   1  -4   56.69    6.50
 -12   1   4   74.29    6.10
  11  -1  -4  310.87   10.60
  11  -1  -4  288.37   10.60
 -11  -1   4  299.87   10.40
  11   1  -4  295.77    9.30
  11   1  -4  298.67   10.40
 -11   1   4  299.07   10.10
  11   1  -4  295.27   10.80
 -11   1   4  300.87   10.50
  10  -1  -4   94.29    5.50
  10  -1  -4   82.59    5.50
 -10  -1   4   90.39    5.10
  10   1  -4   85.49    5.20
 -10   1   4   86.09    5.40
  10   1  -4   87.89    5.60
 -10   1   4   90.39    5.00
  10   1  -4   82.19    4.60
  -9  -1   4   57.89    4.30
  -9  -1   4   67.59    3.50
   9  -1  -4   57.59    4.50
   9  -1  -4   58.49    4.60
  -9   1   4   65.99    4.50
  -9   1   4   58.29    4.10
   9   1  -4   54.79    4.30
   9   1  -4   59.39    3.70
   9   1  -4   56.99    4.70
   8  -1  -4  286.97    9.60
   8  -1  -4  280.47    9.10
  -8  -1   4  270.97    8.70
  -8  -1   4  291.37    8.50
  -8  -1   4  275.47    9.00
   8  -1  -4  274.67    9.30
   8   1  -4  288.07    8.90
   8   1  -4  290.87    9.30
  -8   1   4  283.37    9.10
   8   1  -4  275.27    8.50
  -8   1   4  287.97    8.90
  -7  -1   4  455.15   13.20
  -7  -1   4  496.75   13.20
  -7  -1   4  476.95   13.60
   7  -1  -4  451.45   13.50
   7  -1  -4  457.55   13.50
   7  -1  -4  468.95   13.70
  -7   1   4  472.85   13.50
   7   1  -4  476.75   13.40
   7   1  -4  430.86   13.60
   7   1  -4  473.45   13.10
  -7   1   4  468.45   13.60
  -7   1   4  443.36   13.40
   7   1  -4  469.15   13.70
   6  -1  -4  490.45   14.50
   6  -1  -4  513.75   14.60
   6  -1  -4  488.65   14.40
  -6  -1   4  488.65   14.50
  -6  -1   4  498.15   14.40
   6  -1  -4  490.95   14.40
  -6  -1   4  507.75   14.10
   6  -1  -4  521.15   14.40
  -6  -1   4  522.35   14.10
   6   1  -4  493.75   14.40
   6   1  -4  528.15   14.20
  -6   1   4  501.35   14.50
   6   1  -4  512.45   14.10
   6   1  -4  505.25   14.50
  -6   1   4  501.55   14.40
  -6   1   4  494.65   14.40
   5  -1  -4  133.99    4.80
  -5  -1   4  140.39    4.30
  -5  -1   4  134.59    4.90
  -5  -1   4  139.39    4.30
   5  -1  -4  143.29    5.00
   5  -1  -4  135.59    4.90
   5  -1  -4  142.29    4.80
   5  -1  -4  126.79    4.90
  -5  -1   4  137.89    4.90
   5   1  -4  138.99    4.90
  -5   1   4  134.59    4.90
  -5   1   4  131.79    4.90
   5   1  -4  138.29    4.40
   5   1  -4  143.09    4.50
  -5   1   4  138.59    4.80
   5   1  -4  136.29    4.90
  -4  -1   4   91.19    3.10
  -4  -1   4   89.89    3.50
   4  -1  -4   87.49    3.50
   4  -1  -4   93.49    3.60
  -4  -1   4   82.19    3.10
   4  -1  -4   87.09    3.60
   4  -1  -4   85.79    3.60
  -4  -1   4   88.59    4.10
   4   1  -4   93.99    3.10
   4   1  -4   90.99    3.30
   4   1  -4   88.29    3.60
  -4   1   4   88.19    3.50
   4   1  -4   96.09    3.60
  -4   1   4   90.69    3.60
   3  -1  -4  694.63   19.20
  -3  -1   4  699.73   19.10
   3  -1  -4  696.23   19.20
   3  -1  -4  691.73   19.20
  -3  -1   4  711.43   19.20
  -3  -1   4  710.93   19.00
   3  -1  -4  717.23   19.20
  -3  -1   4  671.93   18.80
   3   1  -4  662.13   19.00
   3   1  -4  705.33   19.20
  -3   1   4  721.23   19.20
  -3   1   4  723.03   19.20
  -3   1   4  705.53   19.20
  -3   1   4  663.23   19.10
   3   1  -4  679.63   18.80
   3   1  -4  681.63   19.20
   2  -1  -4 1917.51   50.69
  -2  -1   4 1867.61   50.79
   2  -1  -4 1852.91   50.69
  -2  -1   4 1925.41   50.69
   2  -1  -4 1891.11   50.69
   2  -1  -4 1896.91   50.79
  -2   1   4 1823.62   50.69
   2   1  -4 1864.41   50.69
  -2   1   4 1934.71   50.79
  -2   1   4 1894.31   50.69
   2   1  -4 1892.71   50.69
   2   1  -4 1837.22   50.39
   2   1  -4 1839.02   50.59
  -1  -1   4  300.97    8.30
   1  -1  -4  299.97    8.30
  -1  -1   4  296.87    8.10
  -1  -1   4  292.97    8.00
  -1  -1   4  300.67    8.40
   1  -1  -4  288.47    8.40
   1  -1  -4  290.07    8.20
   1  -1  -4  283.57    8.30
   1   1  -4  294.57    8.10
   1   1  -4  287.47    8.00
  -1   1   4  292.67    8.40
   1   1  -4  284.37    8.30
  -1   1   4  299.17    8.20
  -1   1   4  293.47    8.40
   0  -1  -4    1.70    0.60
   0  -1   4    0.10    1.00
   0  -1  -4   -0.40    1.10
   0  -1  -4    0.30    1.00
   0  -1   4    1.20    0.70
   0  -1   4   -0.10    1.10
   0   1  -4    0.30    1.00
   0   1   4    1.10    0.70
   0   1   4    1.00    1.00
   0   1   4    0.30    1.00
   0   1   4    1.00    1.20
   0   1  -4    0.00    0.20
   0   1  -4    0.20    0.70
   0   1  -4    0.80    1.00
   1  -1   4   33.40    2.10
  -1  -1  -4   35.30    2.10
  -1  -1  -4   37.40    2.10
  -1  -1  -4   35.00    2.30
   1  -1   4   37.80    2.20
   1  -1   4   38.20    2.00
   1  -1   4   36.20    2.20
   1   1   4   34.90    2.30
   1   1   4   34.60    2.10
   1   1   4   34.50    2.00
   1   1   4   36.80    1.40
   1   1   4   35.70    1.40
  -1   1  -4   35.00    2.10
   2  -1   4 1123.39   29.50
  -2  -1  -4 1084.59   29.10
   2  -1   4 1033.30   29.10
   2  -1   4 1089.49   29.40
  -2  -1  -4 1077.59   29.50
  -2  -1  -4 1074.09   29.30
  -2  -1  -4 1065.89   29.30
   2  -1   4 1098.09   29.40
   2   1   4 1090.99   29.30
   2   1   4 1045.40   29.10
  -2   1  -4 1079.79   29.40
   2   1   4 1086.09   29.50
   2   1   4 1060.59   29.30
  -2   1  -4 1059.39   29.10
  -2   1  -4 1114.19   29.40
  -2   1  -4 1099.09   29.40
   3  -1   4 1594.04   44.60
   3  -1   4 1663.83   44.30
  -3  -1  -4 1646.84   44.20
   3  -1   4 1641.64   44.20
  -3  -1  -4 1609.94   44.30
  -3  -1  -4 1632.64   44.00
  -3  -1  -4 1645.84   44.10
   3  -1   4 1605.04   44.00
  -3   1  -4 1713.43   44.30
   3   1   4 1663.63   44.20
  -3   1  -4 1635.84   44.30
  -3   1  -4 1642.24   44.30
  -3   1  -4 1517.55   44.20
   3   1   4 1635.14   44.20
   4  -1   4  110.99    4.20
  -4  -1  -4  108.09    3.70
  -4  -1  -4  109.49    3.60
  -4  -1  -4  106.09    4.30
   4  -1   4  108.19    3.60
   4  -1   4  104.89    4.00
  -4  -1  -4  105.19    3.90
   4  -1   4  104.79    4.10
  -4   1  -4  104.69    4.00
   4   1   4  102.39    4.20
  -4   1  -4  108.59    3.80
   4   1   4  103.39    3.50
  -4   1  -4  105.59    4.20
   4   1   4  107.79    3.80
  -4   1  -4  104.79    4.00
  -5  -1  -4    2.40    1.20
  -5  -1  -4    2.70    1.90
  -5  -1  -4    6.00    1.60
   5  -1   4    2.60    1.70
   5  -1   4    1.30    1.60
   5  -1   4    3.30    1.30
   5  -1   4    1.90    1.50
   5  -1   4    3.90    1.70
  -5  -1  -4    3.60    1.30
   5   1   4    1.40    1.80
   5   1   4    3.50    1.30
  -5   1  -4    2.50    1.60
   5   1   4    1.80    1.30
  -5   1  -4    3.00    1.90
   5   1   4    0.80    1.40
  -5   1  -4    5.00    1.50
  -6  -1  -4  125.99    4.60
  -6  -1  -4  142.89    4.70
   6  -1   4  138.19    4.80
   6  -1   4  135.39    5.40
   6  -1   4  138.29    5.20
  -6  -1  -4  132.39    5.10
   6  -1   4  138.19    5.10
  -6  -1  -4  123.89    5.90
   6  -1   4  135.09    5.30
   6   1   4  132.49    4.90
   6   1   4  131.69    4.80
  -6   1  -4  130.69    4.90
   6   1   4  138.39    4.70
   6   1   4  131.99    5.30
  -6   1  -4  142.89    5.10
   7  -1   4  489.15   14.70
   7  -1   4  506.15   14.40
  -7  -1  -4  506.75   14.20
   7  -1   4  509.65   14.30
   7   1   4  483.15   14.60
   7   1   4  477.75   14.10
   7   1   4  463.45   14.10
  -7   1  -4  498.75   14.40
   7   1   4  497.55   14.10
   7   1   4  498.45   14.30
  -7   1  -4  490.75   14.40
  -8  -1  -4  266.37    8.50
   8  -1   4  266.77    8.50
   8  -1   4  269.27    8.80
   8  -1   4  260.17    9.20
  -8   1  -4  272.07    8.80
   8   1   4  260.47    8.60
   8   1   4  259.47    8.70
   8   1   4  268.37    8.30
   8   1   4  261.97    9.00
   8   1   4  255.87    8.90
   9  -1   4   25.40    3.50
   9  -1   4   21.50    2.70
  -9  -1  -4   19.90    2.60
   9  -1   4   16.80    2.70
   9   1   4   16.70    3.10
   9   1   4   18.80    2.80
  -9   1  -4   21.50    2.90
   9   1   4   20.80    2.30
  10  -1   4  123.29    6.20
  10  -1   4  122.59    7.00
 -10  -1  -4  125.39    6.00
  10  -1   4  130.29    6.10
  10   1   4  127.39    6.30
 -10   1  -4  125.39    6.40
  10   1   4  129.99    6.90
  10   1   4  130.39    5.60
  11  -1   4  262.37    9.70
 -11  -1  -4  265.37    9.50
  11  -1   4  256.37    9.60
  11  -1   4  268.97   10.50
  11   1   4  276.47   10.50
  11   1   4  270.57   10.80
  11   1   4  258.17    9.00
  12  -1   4  227.48   10.70
 -12  -1  -4  237.58    9.90
  12  -1   4  245.38    9.70
 -12   1  -4  231.78    9.80
  12   1   4  226.78    8.60
  12   1   4  234.08    9.60
  12   1   4  235.28   10.40
 -13  -1  -4  142.39    8.00
  13  -1   4  141.09   10.10
  13  -1   4  149.79    8.40
  13  -1   4  140.29    8.40
 -13   1  -4  147.09    8.60
  13   1   4  139.39    9.70
  13   1   4  153.48    8.70
  14  -1   4    7.10    4.90
 -14  -1  -4    1.80    4.50
  14  -1   4    1.50    5.90
  14  -1   4    1.50    4.70
  14   1   4    4.60    4.90
 -14   1  -4    2.80    5.00
  14   1   4   -4.20    5.80
  15  -2  -4   58.99    7.00
  15  -2  -4   28.70    6.30
 -15  -2   4   38.50    5.80
  15  -2  -4   43.10    5.40
  15   2  -4   38.40    6.00
 -15   2   4   32.80    6.30
  15   2  -4   38.80    6.90
  14  -2  -4  109.89    9.10
 -14  -2   4  122.39    8.30
  14  -2  -4  108.59    9.40
  14  -2  -4  118.09    8.10
  14   2  -4  119.99    9.30
 -14   2   4  111.09    9.00
  14   2  -4   99.79    8.60
  13  -2  -4   85.29    8.10
  13  -2  -4   75.09    6.70
  13  -2  -4   87.59    8.00
 -13  -2   4   92.19    7.00
 -13   2   4   72.19    7.80
  13   2  -4   97.89    7.60
  12  -2  -4   60.09    6.70
  12  -2  -4   64.29    5.40
  12   2  -4   70.09    6.70
  12   2  -4   59.79    6.10
 -12   2   4   62.99    6.60
  11  -2  -4    1.50    3.60
 -11  -2   4   -0.20    2.80
  11  -2  -4    0.90    3.60
 -11   2   4    1.10    5.40
  11   2  -4   -0.70    4.50
  11   2  -4   -5.10    2.80
 -11   2   4   -2.00    2.80
  11   2  -4   -1.50    1.70
  10  -2  -4   39.50    3.80
 -10  -2   4   31.90    3.20
  10  -2  -4   28.80    3.40
  10   2  -4   31.60    3.30
  10   2  -4   33.90    3.70
  10   2  -4   33.40    3.10
 -10   2   4   28.50    3.30
 -10   2   4   40.50    4.60
  10   2  -4   31.70    3.40
  -9  -2   4  904.71   25.10
  -9  -2   4  839.92   24.80
   9  -2  -4  877.21   25.20
   9  -2  -4  896.21   25.30
   9   2  -4  915.71   24.30
   9   2  -4  857.61   24.30
   9   2  -4  892.31   24.90
   9   2  -4  911.21   25.30
  -9   2   4  860.81   25.20
  -9   2   4  892.81   25.10
   8  -2  -4 1098.59   30.80
  -8  -2   4 1104.79   30.70
  -8  -2   4 1138.29   30.00
   8  -2  -4 1117.79   30.80
  -8  -2   4 1043.00   30.30
   8   2  -4 1126.69   30.90
   8   2  -4 1084.49   30.00
   8   2  -4 1092.49   30.50
  -8   2   4 1107.99   30.80
  -8   2   4 1104.39   30.80
   7  -2  -4  194.78    7.00
  -7  -2   4  195.28    6.70
  -7  -2   4  199.08    5.80
   7  -2  -4  200.88    6.80
  -7  -2   4  186.88    6.20
   7   2  -4  204.38    6.30
   7   2  -4  176.08    6.70
  -7   2   4  193.88    6.80
   7   2  -4  194.18    5.80
   7   2  -4  199.78    6.90
  -7   2   4  192.68    6.70
   6  -2  -4   62.59    3.90
   6  -2  -4   62.89    3.80
   6  -2  -4   59.69    3.90
  -6  -2   4   58.99    3.60
  -6  -2   4   60.39    2.80
  -6  -2   4   63.49    2.40
   6  -2  -4   62.19    3.70
   6  -2  -4   63.29    3.60
  -6  -2   4   63.89    3.40
  -6   2   4   61.59    3.70
   6   2  -4   63.39    2.90
   6   2  -4   60.69    3.60
   6   2  -4   56.09    3.50
  -6   2   4   58.69    3.60
  -6   2   4   57.79    3.50
  -5  -2   4  527.85   15.20
   5  -2  -4  535.35   15.20
   5  -2  -4  530.95   15.10
   5  -2  -4  535.75   15.20
  -5  -2   4  550.34   15.10
   5  -2  -4  513.85   15.10
   5  -2  -4  543.55   15.30
  -5  -2   4  525.45   14.70
  -5  -2   4  544.65   14.60
  -5   2   4  530.15   15.10
   5   2  -4  540.55   14.80
  -5   2   4  520.85   15.10
   5   2  -4  539.85   14.60
   5   2  -4  506.05   15.00
   5   2  -4  550.54   15.20
  -5   2   4  522.95   15.20
   4  -2  -4 1460.75   39.00
  -4  -2   4 1438.96   38.60
   4  -2  -4 1426.76   39.10
   4  -2  -4 1425.26   39.00
   4  -2  -4 1435.16   39.00
  -4  -2   4 1447.06   39.00
  -4  -2   4 1401.06   39.00
  -4  -2   4 1409.76   38.60
   4  -2  -4 1409.36   39.10
  -4   2   4 1458.65   39.10
   4   2  -4 1473.15   38.60
  -4   2   4 1398.96   39.00
   4   2  -4 1477.95   39.00
  -4   2   4 1424.86   39.00
   4   2  -4 1420.96   38.60
   4   2  -4 1395.16   38.90
  -3  -2   4  541.55   15.00
  -3  -2   4  562.84   15.10
   3  -2  -4  544.05   15.00
   3  -2  -4  527.15   15.20
  -3  -2   4  538.45   14.60
   3  -2  -4  544.65   15.40
  -3  -2   4  562.14   14.80
   3  -2  -4  530.95   15.10
   3   2  -4  557.04   15.00
   3   2  -4  539.45   14.70
   3   2  -4  530.95   15.00
  -3   2   4  523.25   15.00
  -3   2   4  548.65   15.00
  -3   2   4  506.35   15.50
   3   2  -4  543.45   14.60
  -3   2   4  522.75   16.10
  -2  -2   4  128.89    3.80
  -2  -2   4  125.29    4.20
   2  -2  -4  121.59    4.20
  -2  -2   4  110.09    3.40
   2  -2  -4  121.69    4.40
   2  -2  -4  119.49    4.10
   2  -2  -4  120.19    4.30
  -2  -2   4  121.19    4.00
   2  -2  -4  123.49    4.00
   2   2  -4  121.79    3.80
  -2   2   4  130.99    4.40
  -2   2   4  122.19    4.00
  -2   2   4  127.79    4.40
   2   2  -4  122.69    4.10
   2   2  -4  125.09    4.00
   1  -2  -4  523.15   14.40
  -1  -2   4  504.15   14.00
  -1  -2   4  516.05   14.20
  -1  -2   4  527.65   14.40
   1  -2  -4  505.85   14.10
  -1  -2   4  489.35   14.20
   1  -2  -4  513.05   14.40
  -1  -2   4  517.65   14.00
   1  -2  -4  520.75   14.50
   1  -2  -4  529.85   14.40
  -1   2   4  521.75   14.10
   1   2  -4  506.85   14.20
  -1   2   4  516.65   14.40
   1   2  -4  525.95   14.20
  -1   2   4  531.15   14.50
   1   2  -4  512.05   14.30
   0  -2   4  854.51   23.30
   0  -2  -4  869.81   23.70
   0  -2  -4  861.21   23.60
   0  -2  -4  832.02   23.20
   0  -2   4  887.91   23.60
   0  -2  -4  873.71   23.60
   0  -2   4  878.81   23.60
   0  -2   4  861.91   23.40
   0   2   4  817.02   23.20
   0   2  -4  837.42   23.30
   0   2  -4  867.11   23.50
   0   2  -4  855.71   23.30
   0   2   4  867.31   23.60
   0   2  -4  855.71   23.60
   0   2   4  897.71   23.70
   0   2   4  879.61   23.60
   1  -2   4  779.52   21.30
  -1  -2  -4  785.82   21.60
  -1  -2  -4  776.62   21.50
   1  -2   4  814.72   21.60
   1  -2   4  797.02   21.70
   1  -2   4  756.32   21.30
   1  -2   4  818.92   21.70
   1  -2   4  802.32   21.50
  -1  -2  -4  768.72   21.70
  -1   2  -4  785.32   21.60
   1   2   4  800.82   21.70
   1   2   4  804.42   21.60
  -1   2  -4  763.42   21.50
   1   2   4  774.42   21.60
  -2  -2  -4  620.34   17.40
   2  -2   4  627.54   17.10
   2  -2   4  634.84   17.10
   2  -2   4  619.84   17.50
  -2  -2  -4  611.44   17.50
  -2  -2  -4  627.34   17.20
   2  -2   4  644.44   17.40
  -2   2  -4  640.84   17.30
  -2   2  -4  589.64   17.70
  -2   2  -4  622.24   17.40
   2   2   4  637.84   17.30
   2   2   4  647.54   17.50
   3  -2   4  470.85   13.00
  -3  -2  -4  470.45   13.30
  -3  -2  -4  466.05   13.00
   3  -2   4  453.05   13.30
  -3  -2  -4  447.26   13.40
   3  -2   4  461.75   13.40
  -3  -2  -4  474.25   12.80
   3  -2   4  478.45   13.40
   3  -2   4  477.75   13.40
   3   2   4  474.55   13.10
   3   2   4  480.55   12.80
  -3   2  -4  460.25   12.90
  -3   2  -4  464.75   13.30
   3   2   4  477.15   13.30
  -3   2  -4  468.85   13.30
  -3   2  -4  481.25   13.40
   3   2   4  469.75   13.40
   4  -2   4 1142.69   31.30
  -4  -2  -4 1142.69   30.90
  -4  -2  -4 1147.39   30.80
  -4  -2  -4 1142.59   31.20
   4  -2   4 1148.99   31.30
   4  -2   4 1111.49   31.20
  -4  -2  -4 1103.29   31.30
   4  -2   4 1142.69   30.90
   4  -2   4 1149.98   31.30
  -4   2  -4 1121.69   31.20
   4   2   4 1140.89   31.20
   4   2   4 1132.89   30.90
   4   2   4 1125.89   31.30
  -4   2  -4 1164.58   30.90
  -4   2  -4 1141.39   31.30
  -5  -2  -4 1419.66   39.70
   5  -2   4 1421.06   39.80
   5  -2   4 1470.35   39.80
  -5  -2  -4 1425.86   39.80
   5  -2   4 1405.66   39.80
   5  -2   4 1502.85   39.50
   5  -2   4 1489.35   39.90
  -5  -2  -4 1505.85   39.30
  -5  -2  -4 1474.15   39.40
   5   2   4 1473.95   39.40
   5   2   4 1464.25   39.90
  -5   2  -4 1450.85   39.80
  -5   2  -4 1365.76   39.70
   5   2   4 1456.75   39.70
   5   2   4 1425.76   39.30
  -5   2  -4 1471.65   39.50
   6  -2   4  276.17    8.20
  -6  -2  -4  279.27    8.10
   6  -2   4  267.67    8.80
  -6  -2  -4  267.87    8.00
   6  -2   4  269.47    8.70
   6   2   4  269.37    8.60
   6   2   4  269.57    8.80
   6   2   4  269.27    8.10
  -6   2  -4  269.97    8.30
  -6   2  -4  272.47    8.70
   6   2   4  278.27    8.10
   7  -2   4   23.40    2.60
   7  -2   4   17.30    2.50
   7  -2   4   22.70    2.10
  -7  -2  -4   23.70    2.70
   7   2   4   21.50    2.60
  -7   2  -4   21.20    2.50
   7   2   4   21.90    2.50
   7   2   4   24.00    2.90
   7   2   4   26.90    2.50
   7   2   4   19.30    2.00
  -7   2  -4   20.90    2.40
   8  -2   4   50.79    4.30
  -8  -2  -4   42.30    3.40
   8  -2   4   45.90    3.70
   8  -2   4   47.20    4.70
   8   2   4   45.60    3.80
   8   2   4   45.10    4.10
   8   2   4   42.10    3.10
   8   2   4   42.90    3.60
   8   2   4   47.50    4.60
  -8   2  -4   48.80    4.40
   9  -2   4  287.17    9.40
   9  -2   4  280.57   10.10
  -9  -2  -4  288.67    9.20
   9  -2   4  293.77    9.80
   9   2   4  270.87    9.20
   9   2   4  287.07    9.80
   9   2   4  288.97    8.90
   9   2   4  282.97   10.10
  -9   2  -4  295.97    9.90
 -10  -2  -4  256.17    8.70
  10  -2   4  263.07   13.90
  10  -2   4  258.27    9.10
  10  -2   4  254.37    9.30
  10   2   4  250.07    9.50
  10   2   4  258.57    9.90
  10   2   4  249.78    8.40
 -10   2  -4  268.87    9.60
  11  -2   4   91.39    8.50
  11  -2   4   94.49    7.50
 -11  -2  -4   93.49    5.70
  11  -2   4   89.39    6.20
  11   2   4  104.99    7.50
 -11   2  -4  113.19    7.10
  11   2   4  106.79    6.60
  11   2   4   88.69    5.00
  12  -2   4   13.80    4.00
 -12  -2  -4   16.90    3.50
  12  -2   4   16.70    4.00
  12  -2   4   12.60    4.70
  12   2   4   19.40    4.90
 -12   2  -4   18.00    4.30
  12   2   4   10.40    4.00
  13  -2   4  134.39    8.30
  13  -2   4  130.19    9.90
 -13  -2  -4  111.59    7.30
  13  -2   4  133.29    8.20
  13   2   4  123.79    9.00
 -13   2  -4  133.89    9.10
  13   2   4  122.39    9.30
  14  -2   4  131.89    9.80
  14  -2   4  135.99    9.30
  14  -2   4  127.49   11.50
  14   2   4  129.79   10.10
  14   2   4  130.29   10.70
 -14   2  -4  143.59   10.50
  14  -3  -4   14.50    5.40
 -14  -3   4   12.60    4.50
  14  -3  -4    7.10    4.80
  14  -3  -4   18.00    6.00
  14   3  -4   11.70    5.10
 -14   3   4    8.20    5.40
  14   3  -4   21.60    5.60
 -13  -3   4   13.20    3.90
  13  -3  -4    6.10    3.90
  13  -3  -4    7.70    4.80
  13  -3  -4   16.60    5.10
  13   3  -4   12.70    5.10
  13   3  -4   14.70    5.10
 -13   3   4    4.30    4.60
  12  -3  -4   43.10    4.90
  12  -3  -4   51.99    5.20
 -12   3   4   49.60    4.80
 -12   3   4   45.00    4.70
  12   3  -4   40.80    4.30
  12   3  -4   65.49    5.50
  11  -3  -4   77.69    6.60
  11  -3  -4   86.59    7.00
 -11  -3   4   77.59    5.80
  11   3  -4   75.69    5.80
  11   3  -4   77.59    6.30
 -11   3   4   76.69    8.00
 -11   3   4   86.19    6.50
 -10  -3   4   61.39    4.90
  10  -3  -4   53.49    5.90
  10  -3  -4   58.19    5.70
 -10   3   4   64.99    5.40
  10   3  -4   57.39    5.30
 -10   3   4   53.39    5.30
  10   3  -4   53.69    4.80
   9  -3  -4  116.19    5.90
   9  -3  -4  108.89    6.00
  -9  -3   4  112.99    5.40
  -9  -3   4   98.69    5.00
  -9   3   4  100.49    5.80
   9   3  -4  103.59    5.80
  -9   3   4  103.99    5.80
   9   3  -4  105.79    5.10
   8  -3  -4  518.75   15.40
  -8  -3   4  521.55   15.10
   8  -3  -4  514.15   15.40
  -8  -3   4  483.75   14.70
  -8   3   4  526.35   15.40
  -8   3   4  527.75   15.50
   8   3  -4  504.35   15.30
   8   3  -4  513.85   14.90
   7  -3  -4  376.46   11.60
   7  -3  -4  376.36   11.60
  -7  -3   4  384.86   11.30
  -7  -3   4  365.36   10.90
   7   3  -4  373.16   11.50
   7   3  -4  382.86   11.80
  -7   3   4  372.56   11.50
   7   3  -4  377.76   11.00
  -7   3   4  374.36   11.60
  -6  -3   4  156.68    5.80
  -6  -3   4  159.38    5.20
   6  -3  -4  157.78    5.90
   6  -3  -4  155.68    5.90
   6   3  -4  174.08    5.30
  -6   3   4  156.68    5.80
   6   3  -4  156.78    5.70
  -6   3   4  163.98    6.00
   6   3  -4  163.48    5.90
   5  -3  -4  284.07    8.80
   5  -3  -4  268.77    9.00
  -5  -3   4  293.97    8.20
   5  -3  -4  266.77    9.00
  -5  -3   4  277.07    8.80
   5  -3  -4  290.17    8.90
   5  -3  -4  274.67    8.80
  -5  -3   4  296.77    8.70
  -5   3   4  298.27    9.00
   5   3  -4  300.47    8.30
   5   3  -4  286.27    8.60
   5   3  -4  298.97    8.80
  -5   3   4  284.57    8.80
  -5   3   4  275.07    8.80
   4  -3  -4  193.78    6.80
   4  -3  -4  192.58    6.70
  -4  -3   4  211.08    6.40
  -4  -3   4  204.38    5.60
   4  -3  -4  198.48    6.40
  -4  -3   4  197.78    6.40
   4  -3  -4  190.78    6.40
  -4   3   4  200.98    6.60
   4   3  -4  201.38    5.60
   4   3  -4  193.68    6.20
   4   3  -4  196.48    6.30
  -4   3   4  183.68    6.30
  -4   3   4  205.78    6.70
   4   3  -4  204.28    5.80
  -4   3   4  198.38    6.40
   3  -3  -4  406.46   11.90
   3  -3  -4  414.06   12.00
  -3  -3   4  403.86   11.80
   3  -3  -4  411.96   12.10
  -3  -3   4  423.56   11.90
  -3  -3   4  405.46   11.40
  -3  -3   4  419.66   11.40
   3  -3  -4  407.06   11.80
   3  -3  -4  411.96   12.10
   3   3  -4  429.16   11.50
   3   3  -4  421.66   11.40
   3   3  -4  408.36   11.80
  -3   3   4  429.26   12.10
  -3   3   4  421.36   12.10
   3   3  -4  403.56   11.80
   2  -3  -4  200.38    6.10
   2  -3  -4  197.48    6.30
  -2  -3   4  211.98    5.80
   2  -3  -4  191.78    6.40
   2  -3  -4  199.38    6.50
   2  -3  -4  197.08    6.60
  -2  -3   4  201.58    6.20
  -2  -3   4  204.28    6.30
  -2  -3   4  200.68    5.90
   2   3  -4  214.18    6.20
  -2   3   4  199.58    6.40
   2   3  -4  209.88    5.80
  -2   3   4  207.68    6.40
   2   3  -4  202.98    5.90
   2   3  -4  196.68    6.20
  -2   3   4  207.48    6.10
   1  -3  -4  115.69    4.30
  -1  -3   4  117.99    3.90
  -1  -3   4  118.59    3.90
  -1  -3   4  121.29    3.70
   1  -3  -4  116.19    3.80
  -1  -3   4  123.59    4.50
   1  -3  -4  113.89    4.50
  -1  -3   4  124.59    3.60
   1  -3  -4  113.69    4.40
  -1   3   4  119.39    5.90
   1   3  -4  115.29    4.10
   1   3  -4  121.39    3.90
  -1   3   4  120.99    4.50
  -1   3   4  114.99    4.40
  -1   3   4  119.89    3.80
   1   3  -4  122.09    4.00
   0  -3  -4    2.10    0.70
   0  -3   4    1.10    1.00
   0  -3   4    0.90    1.00
   0  -3   4    1.50    1.40
   0  -3   4    1.00    1.10
   0  -3  -4   -0.60    1.60
   0  -3   4    1.10    0.90
   0  -3  -4   -0.60    1.40
   0  -3   4    0.10    1.30
   0  -3  -4   -0.20    1.30
   0   3   4    1.50    0.70
   0   3  -4    1.90    1.10
   0   3   4    1.40    1.50
   0   3   4    2.10    1.40
   0   3  -4    0.00    1.10
   0   3   4    2.40    1.30
   1  -3   4  619.54   18.00
   1  -3   4  651.63   18.00
   1  -3   4  624.14   18.00
   1  -3   4  650.23   17.60
  -1  -3  -4  620.04   18.10
   1  -3   4  643.64   17.80
  -1  -3  -4  632.14   18.00
   1  -3   4  640.64   17.70
   1  -3   4  674.53   17.80
   1  -3   4  656.53   18.00
  -1  -3  -4  656.83   17.80
   1   3   4  678.33   17.90
   1   3   4  638.44   18.10
   1   3   4  644.24   18.00
  -2  -3  -4 1014.60   28.20
   2  -3   4 1021.00   27.80
   2  -3   4 1026.70   28.20
  -2  -3  -4 1011.80   28.20
   2  -3   4 1026.20   28.20
   2  -3   4 1011.00   27.80
   2  -3   4 1017.90   28.20
  -2  -3  -4 1043.90   27.90
   2   3   4 1035.10   27.90
  -2   3  -4 1035.60   28.20
  -2   3  -4  995.70   28.00
   2   3   4 1037.30   28.20
   2   3   4 1038.60   28.30
  -3  -3  -4 1269.67   34.80
   3  -3   4 1293.57   35.10
   3  -3   4 1292.07   34.80
   3  -3   4 1311.27   34.80
   3  -3   4 1288.37   35.20
  -3  -3  -4 1272.67   35.20
   3  -3   4 1273.77   35.20
   3  -3   4 1275.57   35.30
  -3  -3  -4 1264.77   35.20
   3   3   4 1264.37   35.20
   3   3   4 1308.07   34.80
  -3   3  -4 1301.37   35.20
   3   3   4 1288.47   35.20
  -3   3  -4 1260.57   35.10
   4  -3   4  151.48    5.80
  -4  -3  -4  152.18    5.80
   4  -3   4  160.98    5.10
   4  -3   4  154.88    5.60
  -4  -3  -4  155.18    5.80
  -4  -3  -4  162.28    4.50
   4  -3   4  152.58    6.00
  -4  -3  -4  156.88    4.90
   4  -3   4  160.38    5.60
   4   3   4  159.88    4.50
  -4   3  -4  162.18    5.70
  -4   3  -4  150.28    5.50
   4   3   4  161.58    4.90
   4   3   4  165.38    5.70
  -4   3  -4  155.38    4.90
   4   3   4  160.08    5.60
   5  -3   4   54.99    2.90
  -5  -3  -4   54.49    2.20
  -5  -3  -4   49.99    2.40
   5  -3   4   52.19    3.70
   5  -3   4   56.49    3.70
   5   3   4   50.99    3.60
  -5   3  -4   51.39    2.80
   5   3   4   47.90    3.50
   5   3   4   49.80    2.50
   5   3   4   53.49    2.60
  -5   3  -4   48.10    3.60
   6  -3   4   -0.30    2.10
   6  -3   4    3.00    1.70
  -6  -3  -4    1.30    1.20
  -6  -3  -4    1.70    1.20
   6  -3   4    4.70    2.40
  -6   3  -4    0.20    1.60
   6   3   4   -0.60    2.10
  -6   3  -4    0.90    2.10
   6   3   4    1.30    1.30
   6   3   4    0.90    2.10
   6   3   4    0.00    1.30
   7  -3   4   23.00    3.00
   7  -3   4   22.60    2.80
   7  -3   4   23.60    2.30
   7   3   4   24.50    2.10
  -7   3  -4   22.20    2.90
   7   3   4   23.70    2.60
  -7   3  -4   22.80    2.40
   7   3   4   19.50    2.80
   7   3   4   23.60    2.80
   7   3   4   22.90    1.90
  -8  -3  -4  286.37    8.40
   8  -3   4  281.77    8.90
   8  -3   4  272.17    9.40
   8  -3   4  261.37    9.70
   8   3   4  274.07    9.40
  -8   3  -4  265.37    9.50
   8   3   4  266.07    8.30
   8   3   4  277.37    9.60
   8   3   4  269.97    8.70
   8   3   4  275.37    8.80
   9  -3   4    5.60    3.40
   9  -3   4    1.80    2.40
  -9  -3  -4    3.80    2.00
   9  -3   4    6.10    3.00
   9   3   4   -0.30    2.90
   9   3   4    0.20    1.80
   9   3   4   -2.30    2.90
   9   3   4   -2.50    2.90
  -9   3  -4    0.60    2.90
  10  -3   4  119.39    6.00
  10  -3   4  108.89    7.60
  10  -3   4  102.99    7.30
 -10  -3  -4  114.59    5.40
  10   3   4  112.09    9.10
 -10   3  -4  122.39    7.10
  10   3   4  107.89    4.90
  10   3   4  116.49    7.00
  11  -3   4  202.78    8.40
  11  -3   4  209.18    9.20
 -11  -3  -4  194.28    7.60
  11  -3   4  187.78    9.50
  11   3   4  198.28    9.30
  11   3   4  196.28    8.90
 -11   3  -4  210.28    9.30
  12  -3   4  170.38   10.00
 -12  -3  -4  180.88    7.70
  12  -3   4  183.78    8.50
  12  -3   4  178.48    9.60
 -12   3  -4  182.18    9.80
  12   3   4  172.48    9.20
  12   3   4  173.38    9.50
  13  -3   4    2.00    4.80
  13  -3   4   14.20    4.50
  13  -3   4    5.30    5.50
  13   3   4    4.50    5.30
  13   3   4    6.20    4.90
 -13   3  -4   18.10    5.60
 -14  -4   4   75.29    7.80
  14  -4  -4   71.29    7.80
  14  -4  -4   68.39    7.10
  14  -4  -4   66.49    6.50
 -14   4   4   64.99    7.60
  14   4  -4  106.39   11.10
 -13  -4   4   31.60    4.40
  13  -4  -4   40.20    5.70
  13  -4  -4   34.50    6.30
  13  -4  -4   30.70    4.90
  13   4  -4   41.40    5.50
 -13   4   4   48.40    6.00
 -12  -4   4   95.29    7.50
  12  -4  -4   91.99    8.30
  12  -4  -4   94.89    8.50
  12   4  -4   73.89    6.80
 -12   4   4   92.99    7.80
  12   4  -4  101.69    7.80
 -12   4   4   85.19    8.00
  11  -4  -4   27.20    4.60
 -11  -4   4   31.10    3.50
  11  -4  -4   21.10    4.30
 -11   4   4   19.30    4.10
  11   4  -4   23.50    4.00
 -11   4   4   21.10    4.10
  11   4  -4   27.80    3.60
  10  -4  -4   83.79    6.50
 -10  -4   4   82.59    5.50
 -10   4   4   82.49    6.10
  10   4  -4   78.09    6.00
  10   4  -4   70.39    5.20
 -10   4   4   86.59    6.20
   9  -4  -4    6.50    3.10
  -9  -4   4    4.10    2.50
   9  -4  -4   -1.10    3.00
  -9  -4   4    4.80    2.70
  -9   4   4    2.80    3.20
  -9   4   4    5.30    3.00
   9   4  -4    7.40    2.40
   9   4  -4    8.00    3.10
   8  -4  -4  147.89    6.60
   8  -4  -4  144.09    6.70
  -8  -4   4  133.49    5.50
  -8  -4   4  151.58    6.10
  -8   4   4  144.79    6.70
  -8   4   4  146.29    6.60
   8   4  -4  154.18    6.60
   8   4  -4  148.59    5.60
  -7  -4   4  118.89    5.10
   7  -4  -4  114.09    5.60
  -7  -4   4  107.89    4.50
   7  -4  -4  108.39    5.50
  -7   4   4  115.29    5.50
   7   4  -4  111.19    4.50
   7   4  -4  115.99    5.50
  -7   4   4  110.89    5.70
  -6  -4   4  147.79    5.40
  -6  -4   4  138.69    4.80
   6  -4  -4  140.19    5.90
   6  -4  -4  136.79    5.80
   6   4  -4  138.89    4.90
  -6   4   4  137.69    6.00
   6   4  -4  134.19    5.50
  -6   4   4  145.29    5.70
   6   4  -4  133.19    5.70
  -5  -4   4  379.66   10.80
  -5  -4   4  381.16   11.30
   5  -4  -4  372.06   11.50
   5  -4  -4  373.36   11.50
   5  -4  -4  382.06   11.90
  -5   4   4  381.86   11.40
   5   4  -4  391.96   11.50
   5   4  -4  362.06   11.20
  -5   4   4  381.76   11.60
   5   4  -4  392.06   10.80
  -4  -4   4  171.98    4.90
  -4  -4   4  165.98    5.20
  -4  -4   4  155.48    6.00
   4  -4  -4  175.58    6.00
  -4  -4   4  174.28    4.90
  -4  -4   4  175.38    5.90
   4  -4  -4  169.58    5.90
   4   4  -4  178.58    5.30
  -4   4   4  168.58    5.80
   4   4  -4  176.98    6.10
  -4   4   4  170.78    6.20
   4   4  -4  171.28    5.70
  -4   4   4  172.18    6.40
   3  -4  -4    3.90    1.50
   3  -4  -4    7.30    2.20
  -3  -4   4    5.60    1.70
  -3  -4   4    9.80    1.60
  -3  -4   4    6.20    1.10
  -3  -4   4    3.80    1.00
   3  -4  -4    5.10    2.40
   3  -4  -4    7.20    1.70
   3  -4  -4    2.80    2.10
  -3   4   4    8.40    1.60
  -3   4   4    6.40    1.90
   3   4  -4    7.50    1.20
   3   4  -4    5.70    1.60
   3   4  -4    4.60    1.40
  -3   4   4    6.20    1.80
  -2  -4   4   69.29    3.40
   2  -4  -4   71.89    3.80
   2  -4  -4   74.09    3.20
  -2  -4   4   78.19    3.10
   2  -4  -4   72.19    4.90
  -2  -4   4   78.69    2.90
   2  -4  -4   79.79    3.60
   2  -4  -4   71.89    4.00
  -2  -4   4   78.59    3.40
  -2  -4   4   75.19    2.90
   2   4  -4   77.79    3.50
  -2   4   4   75.89    3.70
   2   4  -4   71.79    3.40
  -2   4   4   73.19    3.80
   2   4  -4   81.29    3.00
  -2   4   4   78.79    3.20
   1  -4  -4   -0.90    1.50
  -1  -4   4   -0.70    1.70
  -1  -4   4   -0.60    1.20
   1  -4  -4    1.90    1.10
  -1  -4   4    0.00    1.50
  -1  -4   4    1.30    1.10
  -1  -4   4    3.40    1.40
  -1  -4   4    1.90    1.20
   1  -4  -4   -2.60    1.90
   1  -4  -4    0.20    2.00
  -1  -4   4   -0.50    1.30
  -1   4   4   -1.70    1.60
  -1   4   4    3.00    1.10
   1   4  -4    1.70    1.50
  -1   4   4    1.80    1.70
  -1   4   4    1.80    1.60
   0  -4   4  358.36    9.80
   0  -4   4  339.97    9.90
   0  -4   4  350.26    9.80
   0  -4   4  339.57   10.00
   0  -4  -4  326.77   10.30
   0  -4   4  349.17    9.80
   0  -4   4  338.47   10.10
   0  -4   4  338.97   10.20
   0  -4  -4  334.97   10.30
   0  -4  -4  335.17   10.00
   0   4   4  336.97    9.50
   0   4   4  353.66   10.00
   0   4  -4  330.47   10.20
   0   4   4  330.37   10.20
   0   4   4  350.46   10.30
  -1  -4  -4 2620.64   71.89
   1  -4   4 2690.03   72.49
   1  -4   4 2689.63   72.39
   1  -4   4 2739.93   72.59
  -1  -4  -4 2680.43   72.59
   1  -4   4 2617.34   72.49
  -1  -4  -4 2638.14   71.89
   1  -4   4 2697.03   72.39
   1  -4   4 2716.43   72.29
  -1  -4  -4 2660.33   72.29
  -1  -4  -4 2660.13   72.59
   1  -4   4 2705.23   72.49
   1   4   4 2607.14   72.59
  -1   4  -4 2784.62   72.29
   1   4   4 2675.63   72.59
   1   4   4 2672.33   72.39
   2  -4   4  162.38    6.20
  -2  -4  -4  179.68    6.80
  -2  -4  -4  166.38    6.20
   2  -4   4  186.08    6.00
   2  -4   4  178.48    5.50
   2  -4   4  174.48    5.60
   2  -4   4  171.98    6.30
   2  -4   4  179.48    5.80
  -2  -4  -4  172.88    5.60
   2  -4   4  177.98    6.00
   2  -4   4  173.78    5.90
   2   4   4  178.38    6.10
   2   4   4  183.18    5.60
   2   4   4  177.48    6.20
   3  -4   4  115.99    4.20
   3  -4   4  104.69    4.60
  -3  -4  -4  105.59    5.00
   3  -4   4  111.39    4.60
  -3  -4  -4  108.09    3.90
   3  -4   4  114.49    4.40
   3   4   4  115.09    4.80
   3   4   4  118.79    3.90
  -3   4  -4  115.19    4.90
   3   4   4  115.59    4.80
   4  -4   4  545.65   15.60
  -4  -4  -4  530.65   15.00
   4  -4   4  542.75   15.20
   4  -4   4  550.94   16.30
   4  -4   4  519.75   15.20
   4  -4   4  541.55   15.70
   4   4   4  546.45   15.70
   4   4   4  561.14   15.00
  -4   4  -4  530.05   15.70
   4   4   4  537.45   15.70
   5  -4   4  230.98    7.80
   5  -4   4  226.48    7.90
  -5  -4  -4  233.98    6.40
  -5  -4  -4  230.58    6.70
   5  -4   4  222.18    7.30
   5  -4   4  229.48    7.20
   5   4   4  235.78    6.70
   5   4   4  227.38    7.90
  -5   4  -4  225.98    7.90
   5   4   4  220.78    6.40
   5   4   4  234.38    7.90
   6  -4   4  224.08    7.20
   6  -4   4  214.38    7.80
   6  -4   4  224.38    8.00
  -6  -4  -4  220.38    6.40
  -6  -4  -4  215.18    6.40
   6   4   4  223.38    7.90
   6   4   4  226.48    7.80
   6   4   4  218.08    6.40
  -6   4  -4  221.08    8.00
  -6   4  -4  206.88    7.00
   6   4   4  222.38    6.50
   7  -4   4  246.28    8.70
   7  -4   4  236.78    7.90
  -7  -4  -4  248.88    7.20
   7  -4   4  244.18    8.90
  -7   4  -4  239.38    8.60
   7   4   4  244.68    8.60
   7   4   4  233.58    8.60
   7   4   4  224.88    7.20
   7   4   4  230.68    7.10
   7   4   4  241.28    7.00
  -8  -4  -4   19.20    1.90
   8  -4   4   13.40    3.30
   8  -4   4   21.10    2.70
   8  -4   4   16.80    3.10
  -8   4  -4   16.70    3.50
   8   4   4   19.20    3.30
   8   4   4   21.60    3.30
   8   4   4   19.00    2.20
   9  -4   4   70.29    6.30
   9  -4   4   90.89    6.10
   9  -4   4   90.29    5.30
  -9  -4  -4   88.19    4.20
  -9   4  -4   77.59    6.40
   9   4   4   82.79    6.20
   9   4   4   84.99    6.80
  10  -4   4   72.29    6.90
  10  -4   4   68.59    5.50
  10  -4   4   67.19    7.10
 -10  -4  -4   79.09    4.60
  10   4   4   70.99    6.50
  10   4   4   65.19    6.60
 -10   4  -4   87.19    6.90
  11  -4   4    4.30    4.70
  11  -4   4    8.30    3.60
  11  -4   4    7.30    4.10
  11   4   4    4.40    4.00
  11   4   4    1.40    4.20
 -11   4  -4   -4.80    4.30
  12  -4   4   15.40    5.10
  12  -4   4   32.40    5.40
  12  -4   4   14.80    4.20
  12   4   4   13.10    4.90
 -12   4  -4   13.60    5.10
  12   4   4   16.80    4.80
  13  -4   4   21.00    6.00
  13  -4   4   13.10    6.20
  13  -4   4   27.90    5.20
  13   4   4   13.70    5.90
  13   4   4   16.20    5.90
 -13   4  -4   29.20    6.20
 -13  -5   4   30.90    5.00
  13  -5  -4   33.20    6.80
  13  -5  -4   27.70    5.80
  13  -5  -4   35.00    5.70
  13   5  -4   34.30    6.60
 -13   5   4   32.40    6.40
  12  -5  -4   71.59    8.20
  12  -5  -4   73.99    7.00
  12  -5  -4   66.39    6.30
 -12  -5   4   74.59    6.60
 -12   5   4   67.69    6.30
  12   5  -4   64.59    6.20
  11  -5  -4   24.70    5.30
  11  -5  -4   23.70    4.90
 -11  -5   4   23.40    3.60
  11   5  -4   27.80    4.80
  11   5  -4   26.50    3.90
 -11   5   4   26.60    5.00
 -11   5   4   24.50    4.50
  10  -5  -4   41.10    4.90
  10  -5  -4   49.80    5.00
 -10  -5   4   46.40    3.80
 -10   5   4   36.00    4.70
  10   5  -4   40.90    4.80
  10   5  -4   41.20    4.90
 -10   5   4   36.30    4.40
  -9  -5   4   82.89    5.50
   9  -5  -4   84.19    6.80
   9   5  -4   87.79    5.00
  -9   5   4   83.89    6.50
  -9   5   4   82.19    6.60
   9   5  -4   84.09    6.60
  -8  -5   4   26.40    3.00
  -8  -5   4   31.20    3.00
   8  -5  -4   28.50    3.90
   8  -5  -4   26.00    3.50
  -8   5   4   31.30    3.70
   8   5  -4   32.20    2.70
   8   5  -4   36.10    3.80
  -8   5   4   26.20    3.60
   7  -5  -4   96.59    5.70
   7  -5  -4  101.49    5.90
  -7  -5   4   87.99    4.40
  -7  -5   4   97.39    5.10
  -7   5   4   87.29    5.90
   7   5  -4  100.89    5.60
   7   5  -4  105.99    4.40
  -7   5   4   93.39    5.60
  -6  -5   4   66.69    4.20
   6  -5  -4   62.79    4.80
  -6  -5   4   59.89    3.60
   6  -5  -4   59.29    4.90
  -6   5   4   63.29    5.10
   6   5  -4   64.29    4.70
   6   5  -4   69.19    3.70
  -6   5   4   68.99    4.60
   5  -5  -4   40.80    4.10
   5  -5  -4   38.70    3.90
  -5  -5   4   30.20    2.90
  -5  -5   4   37.40    3.40
  -5   5   4   34.90    4.20
  -5   5   4   32.50    3.60
   5   5  -4   35.10    4.00
   5   5  -4   32.70    3.00
  -4  -5   4  177.48    5.20
   4  -5  -4  166.28    6.40
   4  -5  -4  183.68    6.60
  -4  -5   4  167.38    5.70
  -4  -5   4  189.68    6.30
  -4  -5   4  179.78    5.20
   4   5  -4  180.78    6.50
  -4   5   4  175.68    6.90
  -4   5   4  180.08    6.30
   4   5  -4  183.68    5.80
  -4   5   4  183.48    6.80
   4   5  -4  169.58    6.10
  -3  -5   4  161.28    5.10
   3  -5  -4  166.88    6.00
   3  -5  -4  146.89    5.70
  -3  -5   4  168.98    5.80
  -3  -5   4  162.48    5.00
  -3  -5   4  157.98    5.30
  -3   5   4  162.58    6.40
  -3   5   4  163.28    6.20
   3   5  -4  165.58    5.40
  -3   5   4  161.48    5.60
   3   5  -4  174.48    6.00
   3   5  -4  153.68    5.70
  -2  -5   4  252.17    7.40
   2  -5  -4  243.18    8.80
   2  -5  -4  238.28    8.00
  -2  -5   4  247.28    7.50
  -2  -5   4  254.97    7.80
  -2  -5   4  249.88    7.50
  -2  -5   4  240.48    7.90
   2  -5  -4  241.38    7.60
  -2  -5   4  237.18    8.00
  -2   5   4  249.18    7.60
   2   5  -4  248.18    7.90
   2   5  -4  263.07    7.60
  -2   5   4  257.77    8.10
  -2   5   4  251.47    8.30
  -1  -5   4   65.09    3.50
  -1  -5   4   60.19    3.50
  -1  -5   4   60.09    3.00
   1  -5  -4   64.09    2.90
  -1  -5   4   55.49    3.80
  -1  -5   4   57.19    3.30
   1  -5  -4   55.79    3.80
  -1  -5   4   59.09    3.40
  -1  -5   4   63.39    3.30
  -1   5   4   64.99    2.90
   1   5  -4   61.19    3.50
  -1   5   4   56.39    4.00
  -1   5   4   60.09    3.60
  -1   5   4   54.49    3.90
   0  -5  -4    1.40    1.80
   0  -5   4    4.60    1.90
   0  -5  -4    5.60    1.20
   0  -5   4    4.50    1.40
   0  -5   4    2.50    1.80
   0  -5   4    3.20    1.50
   0  -5   4    8.30    1.80
   0  -5   4    1.50    2.20
   0  -5  -4    4.40    1.10
   0  -5   4    4.20    1.70
   0   5   4    6.40    2.10
   0   5   4    4.20    2.10
   0   5  -4    6.60    1.80
   0   5   4    3.50    1.70
  -1  -5  -4   67.79    2.90
   1  -5   4   65.09    4.10
  -1  -5  -4   62.79    3.60
   1  -5   4   65.79    3.60
   1  -5   4   69.19    3.40
   1  -5   4   66.79    3.70
   1  -5   4   71.79    3.60
  -1  -5  -4   71.99    2.50
   1  -5   4   72.49    3.80
   1   5   4   70.89    4.20
   1   5   4   70.59    4.10
   1   5   4   70.69    3.50
   2  -5   4   90.69    4.50
   2  -5   4   91.89    4.20
   2  -5   4   92.89    3.70
   2  -5   4   85.09    4.10
   2  -5   4   84.09    4.30
  -2  -5  -4   84.09    3.80
   2  -5   4   90.39    4.10
   2   5   4   91.89    4.60
   2   5   4   90.49    4.50
   2   5   4   87.39    4.40
   3  -5   4   -0.40    1.50
  -3  -5  -4   -2.70    1.40
   3  -5   4   -1.00    2.00
   3  -5   4   -1.40    1.80
   3  -5   4    0.60    2.20
   3  -5   4    1.20    1.80
   3   5   4    2.00    2.00
   3   5   4    0.50    1.50
   3   5   4    0.30    2.10
  -3   5  -4    0.90    2.30
   4  -5   4    0.80    1.70
   4  -5   4    0.60    2.00
  -4  -5  -4    1.10    1.30
   4  -5   4   -0.90    2.20
   4  -5   4    0.30    2.10
   4   5   4    1.30    2.20
  -4   5  -4    2.20    2.60
   4   5   4   -1.50    2.60
   4   5   4   -1.20    1.40
   5  -5   4   19.90    2.70
   5  -5   4   19.10    2.80
   5  -5   4   20.90    2.20
   5  -5   4   20.70    2.70
  -5  -5  -4   20.50    2.40
   5   5   4   21.90    2.10
   5   5   4   22.40    2.90
   5   5   4   22.30    3.00
  -5   5  -4   22.60    3.10
   6  -5   4  103.39    5.70
   6  -5   4  103.19    5.70
   6  -5   4   97.19    4.80
   6   5   4   92.89    5.50
  -6   5  -4  100.29    5.90
   6   5   4   98.29    5.60
   7  -5   4   97.49    6.00
   7  -5   4   90.59    6.00
  -7  -5  -4   91.69    3.40
   7  -5   4   98.49    5.00
   7   5   4   93.99    6.00
   7   5   4   97.79    5.80
  -7   5  -4   83.29    5.90
   8  -5   4   25.40    3.50
   8  -5   4   30.90    3.20
   8  -5   4   22.90    4.50
  -8  -5  -4   28.30    3.00
   8   5   4   30.10    4.20
   8   5   4   27.10    3.60
  -8   5  -4   21.30    3.80
   9  -5   4   37.90    3.70
   9  -5   4   33.70    4.40
   9  -5   4   37.70    4.30
   9   5   4   26.10    4.00
   9   5   4   31.70    5.00
  -9   5  -4   37.00    4.40
  10  -5   4    3.80    3.30
  10  -5   4    6.90    4.40
  10  -5   4   -0.40    4.10
 -10   5  -4    5.50    4.70
  10   5   4   -0.30    3.90
  10   5   4    3.70    4.10
  11  -5   4   27.30    5.30
  11  -5   4   22.90    5.40
  11  -5   4   19.10    4.30
  11   5   4   26.80    5.00
  11   5   4   26.30    5.10
 -11   5  -4   27.00    5.70
  12  -5   4    3.80    5.30
  12  -5   4    5.90    5.10
  12  -5   4   -3.00    6.10
  12   5   4   -2.10    5.20
 -12   5  -4   -2.50    5.80
  12   5   4    7.30    5.50
  12  -6  -4    1.90    5.60
  12  -6  -4   -2.20    5.90
  12  -6  -4   -3.60    5.40
  12   6  -4    2.10    6.10
 -12   6   4   -3.60    5.70
  11  -6  -4   28.50    5.60
 -11  -6   4   25.50    4.70
  11  -6  -4   26.00    5.50
 -11   6   4   28.40    5.30
  11   6  -4   28.90    5.70
 -11   6   4   21.00    5.20
  10  -6  -4   17.60    4.80
  10  -6  -4   20.90    5.00
 -10  -6   4   21.30    3.50
 -10   6   4   23.10    5.20
  10   6  -4   26.00    4.90
 -10   6   4   14.20    4.40
  -9  -6   4   87.19    5.90
   9  -6  -4   80.19    7.70
   9  -6  -4   94.79    7.20
   9   6  -4  104.89    6.00
  -9   6   4  102.49    7.30
  -9   6   4   98.19    7.80
   9   6  -4   86.69    7.10
   8  -6  -4   20.60    3.80
   8  -6  -4   30.10    4.40
  -8  -6   4   23.50    3.10
  -8   6   4   28.10    4.30
   8   6  -4   17.00    3.70
  -8   6   4   27.30    5.30
   8   6  -4   24.20    3.00
   7  -6  -4    4.70    3.40
  -7  -6   4    3.70    2.60
   7  -6  -4    2.10    3.30
   7   6  -4    2.40    2.10
   7   6  -4   -0.80    3.00
  -7   6   4    2.90    3.80
  -7   6   4    3.60    3.10
   6  -6  -4   17.30    3.20
  -6  -6   4   20.10    2.70
   6  -6  -4   20.30    3.50
  -6  -6   4   17.30    2.70
   6   6  -4   17.60    2.20
   6   6  -4   17.00    3.30
  -6   6   4   15.20    3.30
  -6   6   4   13.40    2.90
   5  -6  -4   79.99    5.20
  -5  -6   4   83.89    4.60
   5  -6  -4   87.49    5.50
  -5  -6   4   73.09    4.20
  -5   6   4   77.49    4.80
   5   6  -4   90.29    5.40
  -5   6   4   77.69    5.80
   5   6  -4   82.79    4.10
  -4  -6   4   23.20    2.50
  -4  -6   4   18.30    1.40
  -4  -6   4   16.00    2.20
   4  -6  -4   19.60    2.90
  -4   6   4   19.40    3.20
  -4   6   4   20.20    2.50
   4   6  -4   19.80    2.20
   4   6  -4   20.00    3.00
  -4   6   4   16.70    2.80
  -3  -6   4   31.90    2.70
  -3  -6   4   38.50    3.50
   3  -6  -4   20.10    2.60
  -3  -6   4   26.00    2.50
   3  -6  -4   30.20    2.80
  -3  -6   4   26.10    2.40
  -3   6   4   30.70    2.50
   3   6  -4   27.50    2.30
  -3   6   4   24.90    2.80
  -3   6   4   34.60    3.40
   3   6  -4   36.90    4.00
   2  -6  -4   80.19    4.60
   2  -6  -4   78.49    4.10
  -2  -6   4   73.49    3.90
  -2  -6   4   77.79    4.10
  -2  -6   4   79.09    4.20
  -2  -6   4   80.09    3.60
   2   6  -4   85.59    4.00
  -2   6   4   82.99    3.80
   2   6  -4   84.19    4.70
  -2   6   4   81.89    4.70
  -2   6   4   78.89    5.10
   1  -6  -4   11.60    1.60
  -1  -6   4    9.30    2.10
  -1  -6   4    8.30    1.80
  -1  -6   4   11.70    2.20
  -1  -6   4    9.40    1.80
  -1  -6   4    8.60    2.30
   1  -6  -4   10.40    2.40
   1  -6  -4   12.40    1.90
   1   6  -4   12.40    2.40
  -1   6   4    6.60    2.20
  -1   6   4    9.10    2.60
  -1   6   4   11.60    2.70
   0  -6   4    2.40    1.80
   0  -6  -4    2.20    1.50
   0  -6  -4    0.40    1.40
   0  -6   4    1.70    2.30
   0  -6   4    1.30    2.40
   0  -6   4   -0.70    2.10
   0  -6   4   -0.10    1.70
   0  -6  -4    2.30    2.40
   0   6  -4    2.90    2.10
   0   6   4   -0.40    2.50
   0   6   4    1.10    2.30
   0   6   4   -0.70    1.90
   1  -6   4    0.60    2.50
  -1  -6  -4    1.30    1.30
  -1  -6  -4   -2.30    2.10
   1  -6   4   -0.80    2.20
   1  -6   4    0.30    1.90
   1  -6   4    1.60    1.80
  -1  -6  -4    3.80    1.20
   1  -6   4   -0.80    1.70
   1   6   4   -0.70    1.90
   1   6   4    0.50    2.70
   1   6   4    0.80    2.50
  -2  -6  -4  669.43   18.40
   2  -6   4  697.83   19.10
  -2  -6  -4  643.34   19.00
   2  -6   4  678.03   19.40
  -2  -6  -4  656.93   18.40
   2  -6   4  698.83   19.40
   2  -6   4  684.13   19.30
   2   6   4  678.33   19.70
   2   6   4  660.93   18.90
   2   6   4  689.93   19.70
   3  -6   4   32.40    3.10
   3  -6   4   44.60    4.30
   3  -6   4   39.80    3.50
  -3  -6  -4   35.90    3.30
   3  -6   4   40.20    4.00
   3   6   4   34.10    3.30
   3   6   4   35.70    3.40
   3   6   4   38.80    3.60
   4  -6   4   79.69    5.10
   4  -6   4   70.29    4.10
   4  -6   4   68.69    5.10
  -4  -6  -4   65.59    3.40
   4  -6   4   74.69    4.80
   4   6   4   64.59    5.90
   4   6   4   71.09    3.40
   4   6   4   68.99    5.20
   5  -6   4   35.30    3.00
   5  -6   4   50.19    4.90
   5  -6   4   43.10    4.90
   5   6   4   41.60    2.50
   5   6   4   43.50    3.90
   5   6   4   44.50    5.00
  -5   6  -4   38.00    3.60
   6  -6   4   -3.10    2.30
   6  -6   4    3.00    3.30
   6   6   4    1.40    3.00
   6   6   4    0.40    3.40
   7  -6   4   24.90    4.20
   7  -6   4   33.00    4.00
   7  -6   4   24.20    3.20
   7   6   4   30.20    4.00
   7   6   4   33.90    4.00
  -7   6  -4   35.10    4.20
   8  -6   4   22.60    4.30
   8  -6   4   14.50    3.20
   8  -6   4   16.50    4.20
   8   6   4   18.00    4.10
  -8   6  -4   17.40    4.20
   8   6   4   18.70    4.20
   9  -6   4   40.90    4.90
   9  -6   4   51.69    5.70
   9  -6   4   40.40    5.30
   9   6   4   32.40    4.60
   9   6   4   41.70    5.10
  -9   6  -4   44.90    5.40
  10  -6   4   37.00    5.20
  10  -6   4   35.00    5.60
  10   6   4   43.20    5.70
 -10   6  -4   36.70    5.70
  10   6   4   34.90    5.50
  11  -6   4   63.79    6.80
  11  -6   4   87.29    9.40
  11   6   4   62.69    6.40
  11   6   4   91.89    9.40
 -11   6  -4   89.39    9.80
  11  -7  -4   30.00    6.70
  11  -7  -4   26.80    7.10
  11  -7  -4   34.70    7.50
  11   7  -4   35.10    6.50
 -11   7   4   33.90    6.20
  10  -7  -4   33.10    6.20
  10  -7  -4   36.60    5.70
  10   7  -4   34.40    5.70
 -10   7   4   29.90    5.60
 -10   7   4   35.00    5.40
   9  -7  -4    6.10    4.70
  -9  -7   4    6.60    4.30
   9  -7  -4   12.10    5.10
   9   7  -4   13.90    5.10
  -9   7   4    1.30    4.80
  -9   7   4   12.30    4.80
   8  -7  -4   -1.00    4.50
  -8  -7   4    0.80    3.10
   8  -7  -4    2.20    4.10
  -8   7   4   -0.30    4.30
   8   7  -4    3.50    4.00
  -8   7   4    1.30    4.00
  -7  -7   4   13.60    3.10
   7  -7  -4   12.10    3.90
   7  -7  -4    9.70    4.10
  -7   7   4    7.90    4.00
   7   7  -4   11.90    4.00
  -7   7   4   10.30    3.80
  -6  -7   4   -1.50    2.60
   6  -7  -4    1.80    3.60
   6  -7  -4    2.00    3.40
  -6   7   4    0.10    3.10
  -6   7   4    1.50    3.50
   6   7  -4   -0.40    3.50
   6   7  -4    4.10    2.50
   5  -7  -4    1.00    3.50
  -5  -7   4   -1.40    2.40
   5  -7  -4    0.90    4.60
   5   7  -4    1.00    2.30
  -5   7   4    0.50    3.00
   5   7  -4    0.30    3.40
  -4  -7   4    5.20    2.50
   4  -7  -4    4.70    3.10
   4  -7  -4    1.10    5.30
  -4  -7   4   -0.10    1.40
  -4   7   4    6.30    3.10
   4   7  -4    6.00    2.30
  -4   7   4    5.70    2.60
   4   7  -4    4.00    3.10
  -3  -7   4   74.69    4.70
  -3  -7   4   64.99    3.40
   3  -7  -4   64.69    5.20
   3   7  -4   71.99    5.40
  -3   7   4   57.49    5.30
  -3   7   4   62.29    5.80
  -3   7   4   57.69    4.40
   3   7  -4   66.09    4.30
  -2  -7   4    0.60    2.70
   2  -7  -4    0.80    2.80
  -2  -7   4    0.60    1.80
   2  -7  -4    0.20    2.60
  -2  -7   4    3.50    2.90
  -2  -7   4    0.00    2.30
   2  -7  -4    1.20    2.00
   2   7  -4   -2.60    2.60
  -2   7   4   -2.40    3.00
  -2   7   4   -1.30    2.70
   1  -7  -4   21.90    2.60
  -1  -7   4   24.90    2.50
  -1  -7   4   16.60    4.00
   1  -7  -4   18.80    3.10
  -1  -7   4   19.10    2.70
  -1  -7   4   18.20    2.30
   1  -7  -4   22.30    2.10
  -1   7   4   16.40    3.40
   1   7  -4   23.40    3.10
  -1   7   4   19.00    2.90
   0  -7  -4   -2.60    1.50
   0  -7   4   -1.70    2.10
   0  -7  -4    1.00    2.40
   0  -7   4    1.90    2.30
   0  -7   4    0.10    2.20
   0   7   4    0.50    2.90
   0   7   4    1.80    2.40
   0   7   4   -0.30    3.00
   0   7  -4    1.00    2.60
   1  -7   4    9.90    2.50
   1  -7   4    9.40    2.40
   1  -7   4    6.60    2.40
   1  -7   4   12.40    2.30
  -1  -7  -4    7.60    1.70
   1   7   4   10.70    3.20
   1   7   4    8.50    2.50
   1   7   4    8.20    3.00
   2  -7   4   31.80    2.80
   2  -7   4   31.20    3.00
   2  -7   4   25.40    3.00
   2  -7   4   30.10    3.20
   2   7   4   29.80    3.50
   2   7   4   29.50    4.60
   2   7   4   27.00    2.60
   3  -7   4    2.80    2.70
   3  -7   4    1.60    2.80
   3  -7   4    1.00    2.20
   3  -7   4    5.40    2.70
   3   7   4    3.80    3.10
   3   7   4    3.80    1.90
   3   7   4    6.30    3.90
   4  -7   4   49.00    5.20
   4  -7   4   49.50    4.40
   4  -7   4   56.49    6.10
   4  -7   4   52.09    5.30
   4   7   4   59.99    5.90
   4   7   4   51.89    5.40
   5  -7   4   15.20    3.50
   5  -7   4    1.60    3.30
   5  -7   4    5.00    2.80
   5  -7   4   12.40    3.50
   5   7   4   11.30    3.90
   5   7   4    9.30    3.40
   6  -7   4   44.60    4.70
   6  -7   4   33.00    3.40
   6  -7   4   45.30    4.50
   6   7   4   43.70    4.70
  -6   7  -4   36.90    4.40
   7  -7   4   15.90    4.00
   7  -7   4   12.40    4.30
   7  -7   4    6.00    3.20
   7   7   4   15.60    4.40
  -7   7  -4   16.80    4.30
   7   7   4   13.20    4.10
   8  -7   4   -1.20    3.50
   8  -7   4    4.00    4.30
   8  -7   4   -2.10    4.70
  -8   7  -4    5.50    4.70
   8   7   4    2.20    4.90
   8   7   4    0.50    4.30
   9  -7   4   -2.00    5.60
   9  -7   4    6.30    5.30
   9  -7   4    0.00    4.70
  -9   7  -4   -5.00    5.00
   9   7   4    0.60    4.80
   9   7   4   -1.00    4.70
  10  -7   4   -8.80    6.30
  10  -7   4    0.40    5.80
  10   7   4    9.90    5.40
 -10   7  -4    4.00    5.80
  10   7   4    1.50    6.30
   9  -8  -4    3.20    5.20
   9  -8  -4    7.90    6.00
   9  -8  -4    1.30    5.30
   9   8  -4   -6.10    5.70
  -9   8   4   10.00    5.70
   8  -8  -4   -4.10    5.20
   8  -8  -4    4.70    4.70
   8   8  -4    1.20    5.30
  -8   8   4    9.10    5.30
  -8   8   4    0.70    4.80
   7  -8  -4   -2.10    4.30
   7  -8  -4   -4.10    4.90
  -7   8   4   -2.20    5.00
  -7   8   4   -0.30    4.20
   7   8  -4    0.50    4.70
   6  -8  -4    6.90    4.30
   6  -8  -4    1.10    4.50
  -6  -8   4    6.70    3.20
  -6   8   4    8.80    3.70
   6   8  -4    3.70    4.30
  -6   8   4   -4.70    4.30
   5  -8  -4   -2.80    3.70
  -5  -8   4    3.30    2.90
   5  -8  -4    4.50    4.20
   5   8  -4    2.10    3.80
  -5   8   4    2.30    3.90
  -5   8   4    4.70    3.30
   4  -8  -4    3.60    3.40
  -4  -8   4    4.40    3.00
   4  -8  -4   -2.10    3.70
   4   8  -4    4.00    5.00
  -4   8   4    2.40    3.00
   4   8  -4    6.00    3.70
  -4   8   4    1.20    3.70
   3  -8  -4   39.80    4.20
   3  -8  -4   32.90    3.00
  -3  -8   4   35.40    3.50
  -3   8   4   30.20    4.60
  -3   8   4   35.30    6.60
  -2  -8   4   77.89    4.60
   2  -8  -4   71.49    4.40
  -2  -8   4   78.19    5.40
   2  -8  -4   63.79    5.90
  -2  -8   4   64.49    4.40
  -2   8   4   66.39    6.10
   2   8  -4   72.19    6.30
  -2   8   4   68.69    6.60
  -1  -8   4   16.80    3.10
   1  -8  -4   16.00    2.30
   1  -8  -4   15.10    3.60
  -1  -8   4    8.60    2.50
  -1  -8   4   16.80    2.70
   1   8  -4   15.90    3.50
  -1   8   4   14.80    3.30
  -1   8   4   13.80    4.00
   0  -8   4   12.50    2.80
   0  -8   4    2.00    2.70
   0  -8   4    3.70    2.60
   0  -8   4    7.00    3.00
   0  -8  -4    3.10    2.50
   0   8   4    3.30    4.00
   0   8   4    4.30    3.60
   0   8   4    8.80    3.00
   1  -8   4   20.30    3.10
   1  -8   4   18.60    3.00
   1  -8   4   13.20    3.00
   1  -8   4   19.80    3.20
   1   8   4   19.30    4.50
   1   8   4   15.50    4.30
   1   8   4   14.90    3.00
   2  -8   4   -2.10    3.00
   2  -8   4   -3.60    2.60
   2  -8   4    2.10    2.90
   2   8   4   -0.10    3.80
   2   8   4   -0.20    3.80
   2   8   4   -3.70    2.90
   3  -8   4   97.39    6.50
   3  -8   4   89.29    5.80
   3  -8   4   98.89    6.60
   3  -8   4  105.19    6.70
   3   8   4   92.09    7.00
   3   8   4   98.59    7.50
   4  -8   4   20.90    3.90
   4  -8   4   19.30    3.30
   4  -8   4   29.50    4.00
   4  -8   4   21.90    4.10
   4   8   4   34.20    4.40
   4   8   4   27.30    4.60
   5  -8   4   12.60    3.40
   5  -8   4   21.20    4.50
   5  -8   4   25.90    4.30
   5  -8   4   15.10    4.10
   5   8   4   13.40    4.10
   5   8   4   18.00    4.90
   6  -8   4    4.00    3.60
   6  -8   4   14.00    4.40
   6  -8   4    0.40    4.50
   6  -8   4   11.60    4.50
   6   8   4   16.70    4.80
   6   8   4   18.20    4.40
   7  -8   4   -0.30    4.60
   7  -8   4   -1.30    4.50
   7  -8   4    9.30    4.50
   7  -8   4   20.10    5.20
   7   8   4    2.20    4.40
   7   8   4   13.20    5.50
   8  -8   4   35.80    6.00
   8  -8   4   33.50    5.60
   8  -8   4   28.80    5.90
   8   8   4   28.30    5.50
   8   8   4   22.80    5.80
   6  -9  -4   42.70    5.60
   6  -9  -4   40.70    6.10
   6   9  -4   61.19    6.10
  -6   9   4   55.39    6.60
  -6   9   4   45.50    5.40
   5  -9  -4   10.20    3.90
   5  -9  -4    9.80    4.60
   5  -9  -4   -7.30    5.30
  -5   9   4    2.80    5.30
   5   9  -4   -1.70    4.90
   4  -9  -4    1.70    4.90
   4  -9  -4    5.90    4.20
   4  -9  -4    2.60    4.60
   4   9  -4    5.50    4.90
  -4   9   4    2.60    4.80
  -3  -9   4   11.50    3.80
   3  -9  -4   13.60    4.60
   3  -9  -4   10.80    4.80
  -3   9   4    9.40    4.50
   3   9  -4   16.20    4.70
   2  -9  -4   -3.10    3.80
  -2  -9   4    1.20    3.40
   2   9  -4    2.90    4.40
  -2   9   4   -4.60    4.50
  -2   9   4   -3.50    4.10
  -1  -9   4   12.30    3.70
   1  -9  -4   13.30    4.50
  -1   9   4   17.40    4.20
   1   9  -4   13.00    4.30
  -1   9   4   13.10    4.60
   0  -9  -4   68.09    7.20
   0  -9   4   51.69    5.70
   0  -9   4   57.49    5.90
   0  -9   4   62.49    5.80
   0  -9   4   61.89    6.30
   0   9   4   45.60    5.30
   1  -9   4   41.60    4.10
   1  -9   4   35.00    5.00
   1  -9   4   59.29    6.20
   1   9   4   44.60    5.40
   1   9   4   37.50    5.10
   2  -9   4   14.80    3.90
   2  -9   4   15.60    4.00
   2  -9   4   12.60    3.60
   2  -9   4    9.30    3.90
   2   9   4   17.40    4.70
   2   9   4   10.10    5.20
   3  -9   4  137.49    8.10
   3  -9   4  146.39    8.00
   3  -9   4  126.19    7.20
   3  -9   4  130.59    8.10
   3   9   4  103.89    8.90
   3   9   4  127.39    9.30
   4  -9   4   13.20    4.40
   4  -9   4    1.80    4.40
   4  -9   4    7.60    4.40
   4  -9   4    5.50    3.80
   4   9   4   10.60    5.50
   4   9   4    5.40    5.00
   5  -9   4    0.40    4.60
   5  -9   4   12.30    4.70
   5  -9   4   -3.80    4.50
   5   9   4    0.20    5.00
   5   9   4    3.40    5.30
  15   0  -5   -6.60    5.20
 -15   0   5   -3.80    5.20
  15   0  -5    8.60    5.70
  14   0  -5   -7.20    4.60
  14   0  -5    3.70    4.50
  14   0  -5   -1.30    3.40
 -14   0   5   -4.10    4.30
  13   0  -5   -4.10    3.80
  13   0  -5   -2.90    3.00
 -13   0   5    2.50    3.60
  13   0  -5    4.00    4.40
 -12   0   5    1.60    3.30
  12   0  -5   -1.70    3.20
  12   0  -5    2.80    3.50
 -11   0   5    3.50    3.00
  11   0  -5   -3.60    3.30
  11   0  -5   -2.60    2.80
 -11   0   5   -3.40    2.40
 -10   0   5   -0.60    2.50
  10   0  -5    0.60    2.50
  10   0  -5    2.90    2.90
 -10   0   5    1.40    2.10
   9   0  -5    0.10    2.30
   9   0  -5    3.60    2.20
  -9   0   5    0.00    1.90
  -9   0   5   -1.70    2.30
   9   0  -5    0.20    2.30
   8   0  -5   -1.90    1.90
  -8   0   5    0.90    2.00
  -8   0   5   -1.90    1.80
   8   0  -5   -1.00    1.90
   8   0  -5   -1.90    2.00
  -8   0   5   -0.30    1.70
   7   0  -5   -1.00    1.60
  -7   0   5    1.00    1.90
  -7   0   5    1.20    1.50
  -7   0   5   -0.80    1.50
   7   0  -5    0.50    1.60
   7   0  -5    0.80    1.70
  -6   0   5   -1.10    1.20
  -6   0   5    0.50    1.70
   6   0  -5   -0.30    1.40
  -6   0   5   -1.00    1.80
   6   0  -5    0.60    1.80
   6   0  -5    0.30    1.40
   6   0  -5    0.30    1.90
  -6   0   5   -0.20    1.30
  -5   0   5    0.00    1.20
  -5   0   5    0.00    1.50
  -5   0   5    0.40    1.40
   5   0  -5   -0.30    1.30
   5   0  -5   -1.10    1.30
   5   0  -5   -1.80    1.20
   5   0  -5    1.20    1.70
   5   0  -5    0.00    1.60
   4   0  -5    0.90    1.20
   4   0  -5    0.90    1.40
  -4   0   5   -1.10    1.30
   4   0  -5    0.10    1.10
  -4   0   5    0.00    1.20
  -4   0   5    0.20    2.20
   4   0  -5   -0.80    1.40
   4   0  -5   -0.40    1.00
   3   0  -5    0.00    1.30
  -3   0   5    1.00    1.20
   3   0  -5    0.40    1.30
  -3   0   5   -0.70    1.20
  -3   0   5    0.00    1.40
  -3   0   5    0.30    1.00
   3   0  -5   -0.10    1.20
  -2   0   5    0.50    1.20
  -2   0   5    1.50    0.90
   2   0  -5    3.50    1.20
  -2   0   5    0.70    0.90
  -2   0   5    0.30    1.10
   2   0  -5    1.40    1.20
   2   0  -5    0.40    1.00
   2   0  -5    0.00    1.10
   1   0  -5   -0.30    1.10
   1   0  -5   -0.50    1.30
  -1   0   5    0.20    0.90
  -1   0   5    0.30    1.00
   1   0  -5    0.70    0.80
  -1   0   5    0.60    1.20
  -1   0   5    0.10    0.70
   1   0  -5    0.00    0.90
   0   0  -5    2.00    1.00
   0   0  -5    0.20    1.10
   0   0   5    1.70    1.00
   0   0   5    1.40    1.00
   0   0  -5   -0.80    0.60
   0   0  -5    0.40    0.80
   0   0   5   -0.50    0.90
   1   0   5    0.10    1.00
  -1   0  -5   -0.40    1.10
   1   0   5    0.00    1.20
  -1   0  -5    0.90    1.20
   1   0   5   -0.30    0.70
   1   0   5   -1.10    1.00
  -1   0  -5   -0.30    0.70
   1   0   5   -0.70    1.10
  -2   0  -5    3.20    1.40
  -2   0  -5    1.20    1.10
  -2   0  -5    0.30    1.20
   2   0   5    0.50    1.20
   2   0   5   -0.20    1.00
   2   0   5    1.50    1.30
  -2   0  -5   -1.70    0.80
   2   0   5    0.50    0.80
  -3   0  -5    0.80    1.20
   3   0   5    0.40    1.10
   3   0   5   -0.70    1.00
  -3   0  -5    1.30    1.20
   3   0   5    1.10    1.50
  -3   0  -5    0.50    1.00
   3   0   5    0.40    1.30
  -3   0  -5    0.40    1.50
   4   0   5    0.20    1.20
  -4   0  -5   -1.60    1.30
  -4   0  -5   -2.40    1.50
   4   0   5   -1.20    1.60
   4   0   5    0.00    1.10
   4   0   5   -0.10    1.30
  -4   0  -5   -0.60    1.20
  -4   0  -5    0.60    1.30
  -5   0  -5    1.40    1.40
   5   0   5   -0.10    1.60
  -5   0  -5   -0.40    1.30
   5   0   5   -1.80    1.20
  -5   0  -5   -1.10    1.90
   5   0   5   -1.00    1.40
  -5   0  -5    0.00    1.50
   5   0   5   -0.70    1.50
  -6   0  -5   -1.00    1.70
  -6   0  -5   -0.50    1.50
   6   0   5   -0.50    2.10
   6   0   5   -0.90    1.40
  -6   0  -5   -1.50    1.50
   6   0   5   -0.80    1.60
   6   0   5   -0.70    1.50
   7   0   5   -1.70    1.70
  -7   0  -5    0.60    2.00
   7   0   5   -0.10    1.70
  -7   0  -5    2.40    1.90
   7   0   5   -1.20    2.10
   7   0   5   -2.90    2.30
   7   0   5    0.40    2.00
   8   0   5   -1.40    1.90
  -8   0  -5    3.20    2.10
   8   0   5   -0.10    2.00
   8   0   5   -2.50    2.40
   9   0   5   -2.30    2.80
   9   0   5    1.40    2.30
  -9   0  -5   -4.00    2.30
   9   0   5   -2.00    2.20
 -10   0  -5   -1.00    2.80
  10   0   5   -1.00    2.60
  10   0   5    3.90    2.60
  10   0   5   -1.70    3.60
  11   0   5   -0.60    3.70
  11   0   5    1.00    3.00
 -11   0  -5   -0.10    3.10
  11   0   5   -0.90    3.00
  12   0   5   -3.80    3.60
  12   0   5   -1.40    3.30
  12   0   5    1.50    4.70
 -12   0  -5   -4.80    3.60
  13   0   5    3.20    4.20
 -13   0  -5    2.20    4.20
  13   0   5    3.50    5.10
  13   0   5    1.00    3.70
  14   0   5    9.00    6.10
 -14   0  -5   -3.30    5.00
  15  -1  -5   20.30    6.00
  15  -1  -5   35.20    6.20
 -15  -1   5   25.80    5.60
  15  -1  -5   16.80    4.90
 -15   1   5   16.60    6.10
  15   1  -5   25.40    6.10
  15   1  -5   25.20    5.60
  14  -1  -5    6.50    3.80
  14  -1  -5    6.50    5.10
 -14  -1   5    6.10    4.30
  14  -1  -5    0.70    4.40
  14   1  -5    1.60    4.80
 -14   1   5    6.10    4.90
  14   1  -5   16.80    5.30
  13  -1  -5   -1.30    4.00
 -13  -1   5    1.40    4.10
  13  -1  -5   -2.10    4.10
  13  -1  -5    2.80    3.30
  13   1  -5    2.10    4.40
 -13   1   5    3.70    3.80
  13   1  -5   -1.40    2.70
  12  -1  -5    8.90    4.00
  12  -1  -5    7.50    3.70
 -12  -1   5    7.10    3.30
 -12   1   5    5.50    3.50
  12   1  -5    5.30    4.00
 -12   1   5    4.40    3.10
  12   1  -5    1.20    2.30
  12   1  -5    5.50    3.40
  11  -1  -5   -0.60    3.30
 -11  -1   5    2.90    2.90
  11  -1  -5    5.80    3.20
  11   1  -5    1.40    3.60
 -11   1   5   -0.80    2.70
  11   1  -5   -3.50    2.80
 -11   1   5    3.40    3.30
 -10  -1   5   29.00    3.20
  10  -1  -5   25.60    3.30
  10  -1  -5   28.80    3.30
 -10  -1   5   27.00    2.50
  10   1  -5   26.50    3.50
 -10   1   5   25.30    3.30
  10   1  -5   20.70    2.70
 -10   1   5   28.10    2.90
  10   1  -5   33.80    3.20
  -9  -1   5   20.90    2.00
   9  -1  -5   15.40    2.90
  -9  -1   5   16.30    2.80
   9  -1  -5   12.70    2.60
  -9  -1   5    9.70    2.40
  -9   1   5   18.80    2.70
   9   1  -5   12.80    2.40
  -9   1   5   16.70    2.50
   9   1  -5   19.70    3.00
   9   1  -5   18.50    2.30
  -8  -1   5  175.48    6.40
   8  -1  -5  162.58    6.30
  -8  -1   5  174.08    5.70
   8  -1  -5  177.28    6.70
  -8  -1   5  159.18    5.80
   8   1  -5  164.88    6.50
   8   1  -5  167.68    5.80
  -8   1   5  172.68    6.20
  -8   1   5  167.88    6.40
   8   1  -5  184.88    6.10
  -7  -1   5   35.10    2.50
  -7  -1   5   35.10    3.20
   7  -1  -5   35.10    3.50
   7  -1  -5   33.90    3.20
   7  -1  -5   37.40    3.50
   7  -1  -5   31.40    3.60
  -7   1   5   33.60    3.30
   7   1  -5   38.30    3.40
   7   1  -5   37.80    4.30
  -7   1   5   35.10    3.20
   7   1  -5   38.20    2.80
   7   1  -5   37.60    2.70
   6  -1  -5   95.39    4.20
  -6  -1   5   98.29    3.60
   6  -1  -5   91.69    4.30
  -6  -1   5   98.49    4.20
  -6  -1   5   94.29    3.50
   6  -1  -5   87.69    4.20
   6  -1  -5   96.79    4.30
  -6  -1   5   95.39    4.30
   6  -1  -5   98.99    4.00
   6   1  -5   96.39    4.30
   6   1  -5  100.99    4.30
  -6   1   5   95.09    4.00
   6   1  -5   95.09    3.60
  -6   1   5   91.49    3.90
   6   1  -5  101.59    3.70
  -6   1   5   91.99    4.20
  -5  -1   5   38.40    2.90
   5  -1  -5   40.00    2.80
   5  -1  -5   35.30    2.80
   5  -1  -5   39.70    2.50
  -5  -1   5   35.00    2.80
   5  -1  -5   40.10    3.00
  -5  -1   5   36.70    1.90
   5  -1  -5   35.90    2.90
  -5  -1   5   39.20    2.20
  -5   1   5   37.10    2.80
  -5   1   5   34.80    2.70
   5   1  -5   39.40    2.20
  -5   1   5   36.80    2.80
   5   1  -5   35.20    2.20
   5   1  -5   32.30    2.80
   5   1  -5   38.00    2.80
   4  -1  -5  281.77    8.30
   4  -1  -5  277.67    8.30
   4  -1  -5  294.77    8.10
  -4  -1   5  276.27    8.20
  -4  -1   5  285.07    8.00
   4  -1  -5  286.07    8.20
   4  -1  -5  271.87    8.30
  -4  -1   5  284.37    8.30
  -4   1   5  255.67    8.60
  -4   1   5  263.27    8.50
  -4   1   5  269.47    8.20
   4   1  -5  268.67    8.30
   4   1  -5  265.87    8.20
   4   1  -5  282.17    7.80
   4   1  -5  283.67    8.00
  -3  -1   5    2.60    1.10
  -3  -1   5    4.20    1.30
  -3  -1   5    3.10    1.40
   3  -1  -5    2.00    1.50
   3  -1  -5    1.90    1.20
   3  -1  -5    2.90    1.40
   3  -1  -5    2.80    1.30
   3   1  -5    1.50    1.30
   3   1  -5    3.10    0.70
  -3   1   5    2.90    1.40
  -3   1   5    1.60    1.30
  -3   1   5    2.30    1.30
  -3   1   5    2.40    1.30
   3   1  -5    2.90    1.20
   3   1  -5    1.90    1.10
   3   1  -5    2.70    0.70
   2  -1  -5    0.70    1.30
   2  -1  -5    2.40    1.20
   2  -1  -5    0.50    1.30
  -2  -1   5    3.30    1.10
   2  -1  -5    1.30    1.10
  -2  -1   5    0.30    1.20
  -2   1   5    1.40    1.10
   2   1  -5    0.80    0.50
   2   1  -5    0.40    1.00
   2   1  -5   -0.10    1.30
  -2   1   5    1.10    1.40
  -2   1   5    0.30    1.10
   2   1  -5    1.70    1.00
  -2   1   5   -0.50    1.20
   1  -1  -5  263.77    7.70
  -1  -1   5  268.47    7.60
  -1  -1   5  266.97    7.30
   1  -1  -5  258.57    7.70
  -1  -1   5  267.87    7.20
   1  -1  -5  243.38    7.50
  -1  -1   5  267.77    7.60
   1  -1  -5  269.67    7.60
   1  -1  -5  257.87    7.50
  -1   1   5  263.87    7.70
  -1   1   5  262.07    7.50
   1   1  -5  261.27    7.60
   1   1  -5  255.87    7.60
   1   1  -5  265.57    7.30
   1   1  -5  264.27    7.20
   0  -1   5   70.09    2.40
   0  -1  -5   64.39    3.00
   0  -1   5   69.19    2.90
   0  -1  -5   66.09    2.90
   0  -1  -5   67.29    2.70
   0  -1  -5   67.19    2.30
   0  -1   5   71.39    2.90
   0   1  -5   66.99    2.40
   0   1   5   68.19    2.40
   0   1   5   66.79    2.90
   0   1   5   65.89    2.90
   0   1   5   63.09    2.60
   0   1  -5   65.39    2.70
   0   1  -5   67.09    2.80
   1  -1   5   18.40    2.00
   1  -1   5   23.40    2.20
  -1  -1  -5   21.40    2.20
   1  -1   5   21.90    2.20
  -1  -1  -5   21.00    2.00
  -1  -1  -5   22.40    1.90
   1  -1   5   24.50    1.80
  -1   1  -5   23.80    1.80
   1   1   5   20.10    1.40
  -1   1  -5   23.10    2.10
   1   1   5   22.10    1.30
   1   1   5   24.50    2.10
   1   1   5   22.90    1.90
   1   1   5   23.10    2.30
  -2  -1  -5  483.65   13.30
   2  -1   5  471.85   13.00
  -2  -1  -5  465.05   13.50
   2  -1   5  503.25   13.60
   2  -1   5  481.35   13.50
  -2  -1  -5  481.05   13.40
   2  -1   5  468.95   13.40
   2   1   5  486.55   13.60
  -2   1  -5  472.15   13.00
   2   1   5  478.55   13.10
  -2   1  -5  487.65   13.40
  -2   1  -5  487.85   13.50
   2   1   5  481.55   13.30
  -2   1  -5  461.25   13.40
   2   1   5  483.95   13.40
   2   1   5  472.55   13.10
   3  -1   5  438.46   12.40
   3  -1   5  440.36   11.90
   3  -1   5  412.96   12.60
  -3  -1  -5  453.95   12.00
   3  -1   5  435.56   12.30
  -3  -1  -5  436.26   12.20
  -3  -1  -5  422.06   12.40
  -3  -1  -5  430.26   12.20
   3   1   5  440.16   12.50
   3   1   5  426.46   12.00
  -3   1  -5  412.56   12.60
  -3   1  -5  436.96   12.40
  -3   1  -5  428.46   12.00
   3   1   5  450.95   12.20
   3   1   5  443.36   12.20
  -3   1  -5  416.96   12.30
   4  -1   5   16.30    1.80
  -4  -1  -5   12.10    1.30
  -4  -1  -5   13.10    1.50
  -4  -1  -5   13.60    1.90
   4  -1   5   15.10    1.90
  -4  -1  -5   15.50    1.50
   4  -1   5   12.70    1.70
   4  -1   5   15.00    1.70
   4   1   5   13.60    1.30
  -4   1  -5   15.30    1.70
  -4   1  -5   11.60    1.60
  -4   1  -5   12.00    1.40
   4   1   5   14.10    1.60
   4   1   5   11.40    1.80
   4   1   5   11.30    1.80
  -4   1  -5   12.10    1.90
   5  -1   5   15.00    2.10
   5  -1   5   17.30    1.90
   5  -1   5   18.20    1.60
  -5  -1  -5   15.40    1.60
  -5  -1  -5   17.30    1.60
  -5  -1  -5   15.80    1.80
   5  -1   5   17.20    1.90
  -5  -1  -5   19.10    2.30
  -5   1  -5   19.50    1.90
  -5   1  -5   17.30    1.90
  -5   1  -5   18.70    2.30
   5   1   5   16.00    1.90
  -5   1  -5   19.60    1.80
   5   1   5   21.20    2.40
   5   1   5   18.90    1.80
   5   1   5   16.90    1.50
  -6  -1  -5   83.99    3.70
  -6  -1  -5   90.19    3.70
   6  -1   5   89.29    4.20
   6  -1   5   84.99    4.50
   6  -1   5   82.49    4.50
   6  -1   5   89.39    3.70
  -6  -1  -5   89.69    4.20
   6  -1   5   82.99    4.30
  -6   1  -5   89.09    4.10
   6   1   5   90.99    3.70
   6   1   5   85.49    4.50
   6   1   5   91.89    3.80
   6   1   5   88.39    3.90
  -6   1  -5   85.99    3.90
  -7  -1  -5  190.88    6.30
   7  -1   5  192.48    7.10
   7  -1   5  188.78    6.30
   7  -1   5  194.38    6.70
   7   1   5  191.88    6.30
  -7   1  -5  186.58    6.60
  -7   1  -5  179.38    6.60
   7   1   5  185.08    6.50
   7   1   5  170.48    6.30
   7   1   5  188.48    7.00
   7   1   5  185.28    6.50
   8  -1   5   19.70    3.00
   8  -1   5   19.10    2.50
   8  -1   5   23.30    2.40
  -8  -1  -5   22.70    2.30
  -8   1  -5   16.70    2.50
   8   1   5   18.20    2.90
   8   1   5   22.80    2.30
   8   1   5   21.70    2.70
   8   1   5   18.00    2.50
   9  -1   5    2.10    2.30
   9  -1   5    1.40    2.30
  -9  -1  -5   -0.10    2.20
   9  -1   5   -0.90    2.90
   9   1   5    4.10    3.10
  -9   1  -5    2.40    2.60
   9   1   5    0.80    2.10
   9   1   5    3.10    2.50
 -10  -1  -5  147.49    6.20
  10  -1   5  151.28    6.70
  10  -1   5  151.98    6.50
  10   1   5  111.99    8.30
  10   1   5  139.89    6.10
 -10   1  -5  148.89    7.00
  10   1   5  139.99    6.60
  11  -1   5   -0.20    3.20
  11  -1   5   -3.00    4.00
 -11  -1  -5    2.20    2.90
  11  -1   5    1.60    3.20
 -11   1  -5    3.20    4.50
  11   1   5    1.20    5.10
  11   1   5    2.60    4.20
  11   1   5    2.30    2.60
  12  -1   5    5.40    3.60
  12  -1   5    7.60    4.80
  12  -1   5   14.10    3.80
 -12   1  -5    6.90    4.20
  12   1   5    5.40    4.70
  12   1   5    6.30    3.70
  12   1   5    6.60    3.20
  13  -1   5   31.10    4.50
  13  -1   5   16.40    4.40
 -13  -1  -5   27.70    4.30
  13  -1   5   30.30    5.50
  13   1   5   23.90    5.50
  13   1   5   23.20    4.70
 -13   1  -5   18.40    4.90
  14  -1   5   31.50    5.50
  14  -1   5   33.50    5.30
 -14  -1  -5   26.10    5.10
  14  -1   5   11.00    6.20
  14   1   5   30.70    5.60
  14   1   5   22.70    6.30
 -14   1  -5   24.20    5.60
  15  -2  -5   27.00    6.60
 -15  -2   5    8.90    5.20
  15  -2  -5   11.00    6.00
  15  -2  -5   16.20    4.90
  15   2  -5   25.30    6.60
 -15   2   5    5.40    6.00
  15   2  -5    6.00    5.90
 -14  -2   5    8.40    4.50
  14  -2  -5    3.00    4.90
  14  -2  -5    9.90    5.00
  14  -2  -5   -0.60    4.10
  14   2  -5    3.00    4.60
  14   2  -5   11.10    5.20
 -14   2   5    6.00    5.40
 -13  -2   5    9.10    4.10
  13  -2  -5    3.00    4.30
  13  -2  -5   -1.50    4.40
  13   2  -5   10.50    4.50
 -13   2   5    3.70    4.40
  13   2  -5    3.00    3.90
  12  -2  -5   26.40    4.20
  12  -2  -5   28.80    4.60
 -12  -2   5   33.40    4.20
  12   2  -5   35.50    4.80
  12   2  -5   29.00    3.90
 -12   2   5   23.70    4.00
  11  -2  -5   23.80    3.90
 -11  -2   5   20.00    3.50
 -11   2   5   23.10    3.90
 -11   2   5   19.50    3.40
  11   2  -5   17.00    3.90
  11   2  -5   17.30    3.10
  11   2  -5   23.70    2.10
  10  -2  -5  152.18    7.30
 -10  -2   5  153.98    6.80
  10  -2  -5  155.58    7.20
  10   2  -5  154.98    6.40
 -10   2   5  156.88    7.00
  10   2  -5  160.68    7.20
 -10   2   5  155.48    6.70
  10   2  -5  153.88    5.70
  -9  -2   5    5.50    2.30
  -9  -2   5    7.60    2.20
   9  -2  -5    5.90    2.70
   9  -2  -5    4.00    2.90
  -9  -2   5    4.40    2.10
   9   2  -5   -0.20    1.70
  -9   2   5    6.60    2.60
   9   2  -5    5.50    2.80
   9   2  -5    4.00    2.10
  -9   2   5    2.60    2.40
  -8  -2   5  621.94   17.70
   8  -2  -5  614.54   17.80
  -8  -2   5  642.64   17.00
   8  -2  -5  621.34   17.90
  -8  -2   5  578.64   17.20
   8   2  -5  593.64   17.00
  -8   2   5  604.94   17.80
  -8   2   5  604.14   17.80
   8   2  -5  614.04   17.40
   8   2  -5  621.74   17.90
  -7  -2   5  158.88    5.30
  -7  -2   5  160.38    6.00
  -7  -2   5  167.38    5.10
   7  -2  -5  168.58    6.30
   7  -2  -5  170.68    6.10
   7   2  -5  161.88    5.10
  -7   2   5  157.68    6.10
   7   2  -5  159.08    6.20
  -7   2   5  155.98    6.00
  -6  -2   5  298.87    9.00
   6  -2  -5  285.07    9.20
  -6  -2   5  297.87    8.30
   6  -2  -5  280.87    9.20
   6  -2  -5  277.67    9.20
  -6  -2   5  280.17    9.10
  -6  -2   5  293.47    8.40
   6  -2  -5  292.97    9.00
   6  -2  -5  304.27    9.20
   6   2  -5  295.57    8.40
   6   2  -5  303.37    8.50
  -6   2   5  288.17    9.10
  -6   2   5  296.37    9.00
   6   2  -5  303.17    9.10
  -6   2   5  275.77    9.10
   6   2  -5  286.37    9.00
  -5  -2   5  615.84   17.10
  -5  -2   5  566.24   16.80
   5  -2  -5  603.84   17.10
   5  -2  -5  587.74   17.10
  -5  -2   5  607.34   17.10
   5  -2  -5  609.44   17.10
   5  -2  -5  613.74   17.20
  -5  -2   5  606.44   16.60
   5  -2  -5  597.64   17.20
   5   2  -5  617.84   17.10
   5   2  -5  592.44   17.00
   5   2  -5  618.64   16.60
  -5   2   5  593.04   17.10
  -5   2   5  615.44   17.10
  -5   2   5  624.04   17.20
   5   2  -5  613.34   16.60
   4  -2  -5   15.50    1.80
  -4  -2   5   18.50    1.90
   4  -2  -5   14.80    2.00
  -4  -2   5   15.80    1.60
   4  -2  -5   13.90    1.70
  -4  -2   5   16.00    1.20
   4  -2  -5   15.70    1.80
  -4  -2   5   14.10    1.60
  -4   2   5   18.30    1.80
  -4   2   5   12.20    1.80
   4   2  -5   11.50    1.50
  -4   2   5   14.50    1.90
   4   2  -5   17.30    1.30
   4   2  -5   14.60    1.60
  -4   2   5   13.10    1.60
   4   2  -5   16.40    1.70
   3  -2  -5   98.99    3.70
   3  -2  -5   99.49    3.70
  -3  -2   5   99.69    3.60
  -3  -2   5  100.29    3.80
   3  -2  -5   91.09    3.90
   3  -2  -5  101.39    4.00
  -3  -2   5  104.89    3.40
  -3   2   5   99.99    3.90
   3   2  -5   99.59    3.60
  -3   2   5   92.09    3.60
   3   2  -5   98.99    3.80
   3   2  -5   99.29    3.30
  -3   2   5   99.69    3.70
  -3   2   5  104.69    4.00
   2  -2  -5  490.95   13.50
  -2  -2   5  472.45   13.20
   2  -2  -5  490.45   13.60
   2  -2  -5  410.46   14.00
  -2  -2   5  501.55   13.30
  -2  -2   5  455.45   13.80
   2  -2  -5  485.85   13.60
   2  -2  -5  491.95   13.30
  -2   2   5  483.25   13.30
   2   2  -5  464.85   13.40
   2   2  -5  483.95   13.20
   2   2  -5  495.35   13.20
  -1  -2   5   52.79    2.70
   1  -2  -5   48.00    2.80
   1  -2  -5   49.30    2.70
  -1  -2   5   45.90    2.00
   1  -2  -5   50.79    2.10
   1  -2  -5   55.49    2.80
  -1  -2   5   46.60    1.70
  -1  -2   5   55.89    2.50
   1  -2  -5   49.90    2.50
  -1  -2   5   51.09    1.70
  -1   2   5   47.80    2.70
  -1   2   5   52.39    2.10
   1   2  -5   51.69    2.10
   1   2  -5   50.29    2.50
  -1   2   5   54.79    2.90
   1   2  -5   50.79    2.40
   0  -2   5   10.50    1.50
   0  -2   5   13.20    1.10
   0  -2  -5   12.30    1.10
   0  -2   5   12.60    1.40
   0  -2  -5   13.90    1.60
   0  -2  -5   13.50    1.60
   0  -2  -5   11.70    1.60
   0  -2   5    8.80    1.00
   0   2  -5   12.30    1.40
   0   2   5   10.30    1.40
   0   2  -5   11.10    0.90
   0   2   5   10.70    1.10
   0   2  -5   11.60    1.10
   0   2   5   10.80    1.50
   0   2  -5   11.40    1.50
   0   2   5   11.50    1.70
   1  -2   5  127.79    4.10
   1  -2   5  128.29    3.60
  -1  -2  -5  127.19    4.60
  -1  -2  -5  124.49    4.40
   1  -2   5  129.09    4.50
  -1  -2  -5  128.19    4.30
   1  -2   5  126.39    3.60
   1  -2   5  119.19    4.30
   1   2   5  127.69    4.40
  -1   2  -5  123.59    4.30
  -1   2  -5  131.59    4.10
   1   2   5  124.29    4.30
   1   2   5  122.89    4.90
   2  -2   5   63.19    3.20
  -2  -2  -5   63.79    3.30
   2  -2   5   65.69    2.20
   2  -2   5   64.49    3.10
  -2  -2  -5   61.39    3.10
   2  -2   5   65.29    2.90
  -2  -2  -5   67.99    2.80
   2  -2   5   65.79    2.20
   2   2   5   64.49    3.10
   2   2   5   66.19    2.90
  -2   2  -5   63.69    2.90
  -2   2  -5   67.89    3.20
   3  -2   5  511.35   14.30
  -3  -2  -5  505.75   14.00
   3  -2   5  494.25   14.30
  -3  -2  -5  518.95   13.60
   3  -2   5  501.85   14.20
   3  -2   5  512.05   13.80
  -3  -2  -5  483.85   14.40
  -3  -2  -5  478.05   14.20
  -3   2  -5  492.75   14.20
   3   2   5  498.35   14.30
   3   2   5  517.35   14.20
   3   2   5  528.65   14.10
   3   2   5  502.25   13.60
  -3   2  -5  499.25   14.20
  -3   2  -5  481.25   13.90
  -3   2  -5  497.95   14.30
   4  -2   5   35.60    2.00
  -4  -2  -5   32.30    3.20
  -4  -2  -5   34.20    2.30
   4  -2   5   30.00    3.00
  -4  -2  -5   30.60    1.80
   4  -2   5   32.90    3.00
   4  -2   5   33.50    3.20
   4  -2   5   35.90    2.90
  -4  -2  -5   32.30    2.80
  -4   2  -5   36.10    2.00
   4   2   5   29.70    2.80
   4   2   5   33.80    2.30
  -4   2  -5   35.70    2.90
  -4   2  -5   33.80    2.90
  -4   2  -5   35.00    2.90
   4   2   5   32.40    3.00
   5  -2   5  115.39    5.90
   5  -2   5  109.29    4.70
  -5  -2  -5  107.49    3.90
   5  -2   5  105.19    4.60
   5  -2   5   99.09    4.80
   5  -2   5  114.89    4.00
  -5  -2  -5  109.49    4.60
  -5  -2  -5  111.89    5.40
  -5  -2  -5  109.39    3.70
   5   2   5  114.49    4.60
  -5   2  -5  117.29    4.00
  -5   2  -5  103.39    4.70
   5   2   5  112.39    4.70
  -5   2  -5  107.89    4.60
   5   2   5  104.39    3.70
   5   2   5  115.39    4.50
   6  -2   5  168.78    6.40
   6  -2   5  176.58    5.70
  -6  -2  -5  173.58    5.50
   6  -2   5  162.68    6.20
  -6  -2  -5  174.08    5.50
  -6   2  -5  167.08    5.80
   6   2   5  170.98    5.50
  -6   2  -5  172.88    6.20
   6   2   5  170.18    6.40
   6   2   5  168.38    5.60
   6   2   5  164.18    6.10
  -7  -2  -5    2.70    1.60
   7  -2   5    4.40    2.20
   7  -2   5    4.00    1.80
  -7  -2  -5    3.30    1.60
   7  -2   5    5.70    2.50
  -7   2  -5    4.50    2.30
   7   2   5    4.70    1.80
   7   2   5    4.60    2.50
   7   2   5    5.70    1.60
   7   2   5    2.20    2.00
  -7   2  -5    3.10    2.10
   8  -2   5   58.69    3.90
   8  -2   5   53.39    4.90
  -8  -2  -5   54.19    3.50
   8  -2   5   47.40    4.60
   8   2   5   43.90    4.00
   8   2   5   45.60    4.20
   8   2   5   44.70    4.00
   8   2   5   54.09    4.90
  -8   2  -5   49.20    4.40
   8   2   5   53.69    3.40
   9  -2   5    4.30    3.30
   9  -2   5    0.90    2.70
  -9  -2  -5    6.00    2.20
   9  -2   5    2.50    2.40
   9   2   5    3.50    2.00
   9   2   5    0.80    2.90
   9   2   5    2.60    2.60
   9   2   5    2.20    2.70
  -9   2  -5   -2.20    2.80
  10  -2   5    8.60    3.70
  10  -2   5    7.40    3.20
  10  -2   5    8.10    2.80
 -10  -2  -5    6.80    2.50
 -10   2  -5    8.60    5.40
  10   2   5   12.20    3.30
  10   2   5    6.90    2.30
  11  -2   5   28.40    3.90
  11  -2   5   29.30    3.50
  11  -2   5   28.90    4.80
 -11  -2  -5   25.90    3.30
  11   2   5   38.60    4.70
 -11   2  -5   29.50    4.30
  11   2   5   26.70    3.90
  11   2   5   31.30    3.10
  12  -2   5   66.49    6.30
  12  -2   5   59.99    5.40
  12  -2   5   55.39    6.60
 -12  -2  -5   55.29    5.70
 -12   2  -5   52.19    5.20
  12   2   5   48.20    5.20
  12   2   5   57.89    6.70
  13  -2   5    5.20    5.50
  13  -2   5   15.80    4.50
  13  -2   5   19.60    4.90
 -13  -2  -5   14.70    4.20
 -13   2  -5   18.30    5.10
  13   2   5    8.50    5.10
  13   2   5   13.00    4.90
  14  -3  -5   37.80    6.10
 -14  -3   5   37.70    5.00
  14  -3  -5   36.00    5.30
  14  -3  -5   39.30    6.00
  14   3  -5   50.49    6.50
 -14   3   5   40.60    6.30
  13  -3  -5   22.40    4.50
  13  -3  -5   15.90    5.20
 -13  -3   5   20.40    4.20
  13   3  -5   32.10    4.40
 -13   3   5   29.40    5.20
 -13   3   5   30.00    4.60
  13   3  -5   33.10    5.40
  12  -3  -5   26.80    4.40
  12  -3  -5   23.10    4.60
 -12  -3   5   30.70    4.00
  12   3  -5   29.40    4.00
  12   3  -5   34.20    4.60
 -12   3   5   37.10    4.60
 -12   3   5   26.60    4.40
  11  -3  -5    1.10    3.60
 -11  -3   5    2.80    3.10
  11  -3  -5    4.90    3.60
  11   3  -5    1.20    3.70
  11   3  -5    5.10    3.00
 -11   3   5    4.40    4.20
 -11   3   5    1.70    3.40
 -10  -3   5   89.09    5.50
  10  -3  -5   84.79    6.20
  10  -3  -5   81.49    6.00
  10   3  -5   86.89    5.90
  10   3  -5   74.59    5.00
 -10   3   5   82.59    5.70
  10   3  -5   81.09    3.00
 -10   3   5   85.09    6.00
   9  -3  -5   69.59    5.50
  -9  -3   5   74.09    4.90
  -9  -3   5   63.89    4.10
   9  -3  -5   64.09    5.30
  -9   3   5   70.79    5.10
   9   3  -5   69.29    2.60
   9   3  -5   64.89    3.20
  -9   3   5   71.69    5.20
   9   3  -5   66.79    4.30
   9   3  -5   73.39    5.20
   8  -3  -5   10.40    2.70
   8  -3  -5   10.70    2.80
  -8  -3   5   10.20    1.80
  -8  -3   5   10.50    2.40
  -8   3   5   11.00    2.70
   8   3  -5   11.90    1.10
   8   3  -5   14.00    2.70
   8   3  -5   10.60    2.00
  -8   3   5   15.60    2.80
  -7  -3   5   11.30    1.30
  -7  -3   5    7.80    1.60
   7  -3  -5    9.40    2.20
   7  -3  -5   10.10    2.50
  -7  -3   5    8.30    2.20
  -7   3   5   11.30    2.50
   7   3  -5    9.30    2.30
  -7   3   5    8.20    2.30
   7   3  -5    8.90    0.90
   7   3  -5   12.60    2.00
  -6  -3   5    9.60    2.00
   6  -3  -5   11.40    2.10
  -6  -3   5   13.80    1.30
  -6  -3   5   13.70    1.40
   6  -3  -5   11.50    2.30
  -6   3   5   14.60    2.40
   6   3  -5   11.80    1.30
   6   3  -5   13.90    2.20
  -6   3   5    8.40    2.00
   6   3  -5   15.00    1.50
   6   3  -5   10.90    2.10
  -5  -3   5  151.68    5.80
   5  -3  -5  164.58    5.90
   5  -3  -5  193.38    7.80
   5  -3  -5  165.78    5.90
  -5  -3   5  166.18    4.80
   5  -3  -5  177.68    6.90
  -5  -3   5  165.28    5.80
   5  -3  -5  168.78    5.90
   5   3  -5  166.28    5.80
   5   3  -5  168.98    5.00
  -5   3   5  158.58    6.40
  -5   3   5  160.88    6.00
   5   3  -5  157.98    5.70
  -5   3   5  162.78    5.80
   5   3  -5  163.78    4.80
  -4  -3   5  488.75   14.20
  -4  -3   5  513.85   13.70
  -4  -3   5  507.05   14.30
   4  -3  -5  483.65   14.50
   4  -3  -5  490.15   14.50
  -4  -3   5  514.25   13.60
   4  -3  -5  500.45   14.30
   4  -3  -5  478.35   14.20
   4   3  -5  510.05   13.60
  -4   3   5  508.75   14.20
  -4   3   5  509.55   14.40
   4   3  -5  513.35   14.20
   4   3  -5  485.65   13.70
  -4   3   5  516.55   14.50
   4   3  -5  488.95   14.20
  -4   3   5  462.15   14.20
   3  -3  -5  371.36   10.80
   3  -3  -5  364.26   10.90
   3  -3  -5  355.96   10.60
  -3  -3   5  367.36   10.60
   3  -3  -5  340.37   10.80
  -3  -3   5  355.56   10.50
  -3  -3   5  373.16   10.20
   3  -3  -5  370.56   10.50
  -3  -3   5  360.26    9.90
   3   3  -5  371.76    9.90
  -3   3   5  368.46   10.70
   3   3  -5  368.66   10.10
   3   3  -5  352.66   10.50
   3   3  -5  360.56   10.50
  -3   3   5  368.66   10.70
   2  -3  -5    8.00    2.30
  -2  -3   5    8.10    1.40
   2  -3  -5   10.80    1.70
  -2  -3   5   10.80    1.30
   2  -3  -5   10.20    1.30
   2  -3  -5    7.50    1.60
  -2  -3   5   12.40    1.20
   2  -3  -5    6.80    1.80
  -2  -3   5   14.20    1.10
  -2  -3   5   11.90    1.00
   2   3  -5   10.40    1.50
  -2   3   5   12.50    1.90
  -2   3   5   10.30    1.70
   2   3  -5   10.60    1.40
   2   3  -5   10.50    1.20
  -2   3   5    8.40    1.20
  -1  -3   5  116.09    4.20
  -1  -3   5  114.19    3.90
  -1  -3   5  115.19    3.50
   1  -3  -5  114.49    4.30
   1  -3  -5  110.39    4.40
   1  -3  -5  111.19    3.90
   1  -3  -5  107.59    4.40
  -1  -3   5  116.19    3.50
  -1  -3   5  109.79    3.70
  -1   3   5  110.49    4.30
  -1   3   5  115.19    4.40
  -1   3   5  112.09    4.20
  -1   3   5  111.39    3.60
   1   3  -5  107.29    4.10
   1   3  -5  115.89    3.80
   1   3  -5  112.99    3.80
   0  -3   5   32.80    2.90
   0  -3  -5   32.80    3.00
   0  -3   5   37.00    2.70
   0  -3   5   40.50    1.90
   0  -3   5   39.80    2.10
   0  -3  -5   36.70    1.60
   0  -3  -5   40.70    2.60
   0  -3  -5   32.30    2.90
   0  -3   5   43.00    2.00
   0   3  -5   40.00    2.40
   0   3   5   38.10    1.50
   0   3   5   38.50    2.90
   0   3   5   35.30    2.70
   0   3  -5   37.20    2.00
   1  -3   5  458.65   12.90
  -1  -3  -5  434.46   13.00
   1  -3   5  449.06   12.90
   1  -3   5  454.25   12.70
  -1  -3  -5  452.45   12.80
   1  -3   5  445.06   13.00
  -1  -3  -5  454.55   13.00
   1  -3   5  457.65   12.70
   1  -3   5  452.75   12.40
   1   3   5  460.85   12.80
   1   3   5  452.95   12.90
  -1   3  -5  445.96   12.80
   1   3   5  443.36   13.00
   2  -3   5  544.85   15.50
   2  -3   5  525.25   15.10
   2  -3   5  547.45   15.50
   2  -3   5  553.34   15.40
   2  -3   5  546.85   14.90
  -2  -3  -5  523.95   15.60
  -2  -3  -5  541.55   15.50
  -2  -3  -5  549.25   15.20
   2   3   5  549.54   15.60
  -2   3  -5  545.55   15.30
   2   3   5  560.54   15.20
   2   3   5  551.04   15.50
  -3  -3  -5   94.79    4.50
  -3  -3  -5   99.79    3.60
   3  -3   5   98.99    3.40
   3  -3   5  104.19    4.00
   3  -3   5  101.09    3.40
   3  -3   5   99.09    4.20
   3  -3   5   97.29    4.30
  -3  -3  -5   98.29    4.40
   3   3   5  104.49    3.70
  -3   3  -5   97.49    4.30
   3   3   5  100.99    4.20
  -3   3  -5   98.79    4.00
   3   3   5   96.69    4.20
  -4  -3  -5  199.88    7.30
   4  -3   5  217.88    7.00
  -4  -3  -5  220.88    5.90
  -4  -3  -5  203.38    7.10
   4  -3   5  214.98    6.40
  -4  -3  -5  211.38    6.40
   4  -3   5  213.48    7.10
  -4   3  -5  214.08    7.10
   4   3   5  219.18    7.10
   4   3   5  221.88    6.50
  -4   3  -5  207.08    7.00
   4   3   5  211.48    7.20
  -4   3  -5  209.28    6.30
   4   3   5  208.08    5.90
   5  -3   5  291.17    9.30
  -5  -3  -5  293.97    8.20
  -5  -3  -5  291.37    8.50
   5  -3   5  289.97    9.20
   5   3   5  297.17    9.30
  -5   3  -5  279.87    9.20
  -5   3  -5  283.07    8.50
   5   3   5  284.17    9.10
   5   3   5  301.87    8.60
   6  -3   5   33.50    3.90
  -6  -3  -5   32.80    2.20
  -6  -3  -5   29.50    2.40
   6  -3   5   25.00    2.70
   6  -3   5   35.30    2.80
   6   3   5   31.60    2.70
  -6   3  -5   29.00    2.80
   6   3   5   27.40    2.90
   6   3   5   30.80    2.90
  -6   3  -5   31.80    3.00
   6   3   5   29.40    2.40
  -7  -3  -5   90.39    3.70
   7  -3   5   94.49    5.20
   7  -3   5   97.59    4.20
   7  -3   5   86.99    5.20
  -7   3  -5   84.59    4.30
  -7   3  -5   90.89    5.00
   7   3   5   88.29    5.40
   7   3   5   78.69    5.20
   7   3   5   87.99    4.00
   7   3   5   82.19    5.10
   8  -3   5    8.30    3.10
  -8  -3  -5   10.60    1.80
   8  -3   5    3.90    2.80
   8  -3   5   10.90    2.30
   8   3   5    3.90    2.80
   8   3   5    7.30    2.30
   8   3   5    5.10    2.10
   8   3   5    8.40    2.00
   8   3   5    6.80    2.90
  -8   3  -5    6.10    2.90
   9  -3   5  180.08    7.70
   9  -3   5  176.88    8.60
  -9  -3  -5  180.08    6.30
   9  -3   5  177.88    6.80
  -9   3  -5  178.08    7.70
   9   3   5  172.08    7.50
   9   3   5  171.18    6.20
   9   3   5  178.58    7.90
  10  -3   5    8.40    3.60
  10  -3   5   12.80    3.00
  10  -3   5    4.70    3.60
 -10  -3  -5    8.70    2.40
  10   3   5   10.60    3.80
 -10   3  -5   11.50    3.60
  10   3   5   12.00    3.60
  10   3   5   10.20    2.40
  11  -3   5   27.40    3.60
  11  -3   5   24.00    4.30
  11  -3   5   20.80    4.60
 -11  -3  -5   21.00    3.00
 -11   3  -5   17.60    4.40
  11   3   5   19.60    4.30
  11   3   5   23.90    4.60
  12  -3   5    1.00    4.20
  12  -3   5   10.70    3.90
  12  -3   5    3.20    5.20
  12   3   5    4.00    4.30
  12   3   5    8.30    4.70
 -12   3  -5   13.30    4.80
  13  -3   5   48.50    6.20
  13  -3   5   77.19    7.50
  13  -3   5   56.99    5.80
 -13   3  -5   81.09    7.00
  13   3   5   66.79    6.20
  13   3   5   81.29    9.20
  14  -4  -5   28.20    7.00
  14  -4  -5   13.10    5.80
  14  -4  -5   29.40    5.80
 -14  -4   5   39.90    5.00
 -14   4   5   32.50    6.70
  14   4  -5   39.10    6.80
  13  -4  -5    4.60    4.80
  13  -4  -5   -3.00    4.70
  13  -4  -5    6.80    5.20
 -13  -4   5    9.00    4.10
 -13   4   5    7.50    5.30
 -13   4   5    4.80    5.30
  13   4  -5    2.40    5.00
  12  -4  -5   37.60    5.20
 -12  -4   5   45.20    4.60
  12  -4  -5   41.10    5.30
 -12   4   5   41.60    5.00
 -12   4   5   36.60    4.80
  12   4  -5   42.40    4.40
  12   4  -5   38.30    5.00
  11  -4  -5   61.19    5.40
  11  -4  -5   50.49    5.10
 -11  -4   5   53.79    4.20
  11   4  -5   50.49    4.80
  11   4  -5   46.40    5.20
 -11   4   5   43.40    4.50
 -11   4   5   53.39    4.90
  10  -4  -5   80.79    7.30
  10  -4  -5   95.69    6.60
 -10  -4   5   74.79    5.60
 -10   4   5   81.79    6.30
 -10   4   5   76.09    6.30
  10   4  -5   77.59    6.20
  10   4  -5   78.79    5.10
  -9  -4   5   50.39    4.80
   9  -4  -5   49.10    5.60
  -9  -4   5   50.29    4.10
   9  -4  -5   34.70    3.80
   9   4  -5   50.19    4.00
  -9   4   5   54.29    5.50
  -9   4   5   50.79    5.30
   9   4  -5   49.50    5.30
   8  -4  -5  107.49    6.10
  -8  -4   5   99.59    4.60
  -8  -4   5  114.09    5.50
   8  -4  -5  111.49    6.00
  -8   4   5  109.79    5.70
   8   4  -5  116.79    4.60
  -8   4   5  106.09    6.10
   8   4  -5  105.69    5.70
  -7  -4   5 1032.20   29.30
   7  -4  -5 1068.99   30.20
   7  -4  -5 1061.59   30.10
  -7  -4   5 1077.69   29.90
   7   4  -5 1099.79   30.10
  -7   4   5 1082.09   30.00
  -7   4   5 1079.89   30.20
  -6  -4   5  485.05   14.00
  -6  -4   5  456.55   13.40
   6  -4  -5  473.35   14.20
   6  -4  -5  470.25   14.30
   6   4  -5  492.35   13.40
  -6   4   5  473.95   14.30
  -6   4   5  481.55   14.10
   6   4  -5  482.75   14.20
   5  -4  -5  375.96   11.50
   5  -4  -5  381.76   11.50
  -5  -4   5  365.66   10.60
  -5  -4   5  379.06   11.30
   5  -4  -5  379.16   11.60
   5   4  -5  390.96   11.40
   5   4  -5  393.86   10.70
  -5   4   5  374.76   11.60
  -5   4   5  384.76   11.30
   5   4  -5  354.56   11.20
  -4  -4   5   99.69    4.40
  -4  -4   5  105.69    4.50
   4  -4  -5  104.49    4.50
  -4  -4   5  110.59    3.40
   4  -4  -5  101.69    4.40
  -4  -4   5  102.69    3.40
   4   4  -5  103.59    3.40
   4   4  -5  106.29    4.50
  -4   4   5   97.49    4.90
  -4   4   5  105.19    4.80
  -4   4   5   99.59    4.20
   4   4  -5   89.99    4.30
  -3  -4   5  450.75   12.20
   3  -4  -5  432.86   12.70
   3  -4  -5  406.36   12.90
  -3  -4   5  422.86   12.60
  -3  -4   5  442.76   12.20
  -3  -4   5  397.06   12.30
  -3  -4   5  449.36   12.70
   3  -4  -5  424.36   12.50
  -3   4   5  453.65   12.50
   3   4  -5  455.25   12.10
   3   4  -5  454.75   12.60
  -3   4   5  446.86   12.90
  -3   4   5  438.36   12.90
  -2  -4   5  100.09    3.60
  -2  -4   5   92.69    3.50
  -2  -4   5   85.59    3.60
  -2  -4   5   89.59    3.40
  -2  -4   5   91.29    3.90
   2  -4  -5   91.09    4.30
   2  -4  -5   92.19    3.90
  -2  -4   5   93.29    3.10
   2  -4  -5   88.79    4.60
   2  -4  -5   83.99    4.70
   2  -4  -5   88.09    3.50
  -2   4   5   95.69    3.50
   2   4  -5   95.19    3.80
   2   4  -5   89.79    3.80
  -2   4   5   91.59    4.10
  -2   4   5   92.99    4.30
  -1  -4   5    9.50    1.50
  -1  -4   5    9.00    1.80
  -1  -4   5    9.40    1.50
   1  -4  -5    7.00    1.10
   1  -4  -5    5.50    2.20
   1  -4  -5    6.80    2.00
  -1  -4   5    7.90    1.10
  -1  -4   5    7.00    1.90
   1  -4  -5    8.90    1.80
  -1  -4   5    7.20    1.40
  -1   4   5    7.70    1.10
  -1   4   5    7.80    2.00
  -1   4   5    6.10    1.60
  -1   4   5    5.80    1.80
   0  -4   5  109.49    3.80
   0  -4   5  104.99    4.30
   0  -4   5  105.99    3.70
   0  -4  -5  103.89    4.70
   0  -4   5  106.89    4.60
   0  -4   5  111.39    3.90
   0  -4   5   96.89    4.20
   0  -4   5  104.89    4.00
   0  -4  -5  104.09    4.30
   0  -4  -5  109.39    3.30
   0  -4  -5   93.09    4.60
   0   4   5   97.39    4.30
   0   4   5  106.29    4.60
   0   4   5  110.29    4.20
   0   4  -5  118.89    3.90
   0   4   5  105.19    3.30
   1  -4   5  327.57    9.50
   1  -4   5  337.67    9.30
   1  -4   5  323.37   10.00
   1  -4   5  324.67    9.30
   1  -4   5  325.87    9.70
  -1  -4  -5  316.77   10.20
   1  -4   5  337.27    9.80
  -1  -4  -5  318.37    9.50
   1  -4   5  311.87    9.80
  -1  -4  -5  305.47   10.00
   1   4   5  321.77   10.10
   1   4   5  324.37    9.50
   1   4   5  330.07    9.90
   2  -4   5  432.76   12.70
   2  -4   5  440.26   12.70
   2  -4   5  438.66   12.20
   2  -4   5  438.36   12.50
  -2  -4  -5  413.66   12.90
   2  -4   5  445.26   12.20
  -2  -4  -5  442.06   12.40
   2  -4   5  419.26   12.80
   2  -4   5  417.76   12.50
   2   4   5  431.66   12.80
   2   4   5  435.66   12.80
   2   4   5  439.86   13.40
   3  -4   5  471.15   13.60
   3  -4   5  453.25   13.70
   3  -4   5  495.05   13.30
  -3  -4  -5  471.25   13.30
   3  -4   5  466.65   13.30
   3  -4   5  469.95   13.80
   3   4   5  471.15   13.90
   3   4   5  489.95   13.30
   3   4   5  459.25   13.80
  -3   4  -5  464.65   13.90
   4  -4   5  324.47    9.60
  -4  -4  -5  324.67    9.50
   4  -4   5  328.77   10.30
   4  -4   5  342.37   10.20
   4  -4   5  319.87    9.90
  -4   4  -5  328.67   10.30
   4   4   5  325.57   10.20
   4   4   5  337.77    9.50
   4   4   5  327.27   10.30
   5  -4   5    3.30    2.20
   5  -4   5    0.30    1.80
  -5  -4  -5    0.60    1.30
   5  -4   5    3.90    2.20
   5  -4   5   -4.40    1.60
   5   4   5   -1.50    1.30
   5   4   5   -0.30    2.10
   5   4   5    3.50    2.10
  -5   4  -5    2.10    2.20
   6  -4   5  187.88    6.30
   6  -4   5  185.88    7.20
  -6  -4  -5  180.48    5.80
   6  -4   5  194.78    7.30
  -6  -4  -5  185.48    5.40
   6   4   5  184.08    5.60
   6   4   5  193.58    5.90
   6   4   5  185.38    7.10
  -6   4  -5  179.98    7.30
   6   4   5  191.78    7.20
  -7  -4  -5  157.68    5.00
   7  -4   5  161.08    7.10
   7  -4   5  164.58    7.00
  -7  -4  -5  155.18    5.10
   7  -4   5  160.88    6.00
   7   4   5  156.58    6.90
  -7   4  -5  156.58    7.00
  -7   4  -5  148.89    5.90
   7   4   5  165.88    6.80
   7   4   5  166.28    5.30
   7   4   5  154.68    5.10
   8  -4   5  190.28    8.20
   8  -4   5  188.98    6.90
   8  -4   5  185.78    8.00
   8   4   5  186.48    8.00
   8   4   5  182.58    7.80
   8   4   5  193.88    6.10
  -8   4  -5  191.18    8.30
   9  -4   5   68.19    4.90
   9  -4   5   81.19    6.50
  -9  -4  -5   68.89    3.80
   9  -4   5   75.79    6.60
   9   4   5   62.09    5.90
  -9   4  -5   74.89    6.30
  10  -4   5    8.30    3.10
  10  -4   5    1.10    3.90
  10  -4   5    5.00    4.30
  10   4   5    5.20    3.90
 -10   4  -5   14.30    4.40
  10   4   5    5.50    3.90
  11  -4   5  100.19    8.30
  11  -4   5   88.19    8.20
  11  -4   5   90.59    6.50
 -11   4  -5   98.39    8.00
  11   4   5   82.09    7.80
  11   4   5   82.19    7.70
  12  -4   5   22.20    4.20
  12  -4   5    7.70    5.30
  12  -4   5   12.50    5.70
 -12   4  -5   14.10    5.40
  12   4   5    6.50    4.70
  12   4   5    5.10    4.70
  13  -5  -5   39.30    6.10
  13  -5  -5   28.30    6.40
  13  -5  -5   57.49    7.40
 -13  -5   5   39.00    4.90
 -13   5   5   52.09    6.70
  13   5  -5   41.80    6.50
  12  -5  -5   20.30    5.80
 -12  -5   5   25.20    4.20
  12  -5  -5   19.30    5.80
  12   5  -5   21.20    5.30
 -12   5   5   30.20    5.70
 -12   5   5   27.00    5.60
  11  -5  -5   -0.30    4.30
  11  -5  -5    8.00    4.80
 -11  -5   5   -5.00    4.00
 -11   5   5    2.00    4.50
  11   5  -5    1.40    4.30
 -11   5   5    3.20    4.60
  10  -5  -5    3.50    4.20
 -10  -5   5   14.60    3.30
  10  -5  -5   10.50    4.00
 -10   5   5    6.10    3.80
  10   5  -5   14.70    2.90
  10   5  -5   15.50    4.20
 -10   5   5    5.00    4.20
   9  -5  -5   94.29    6.70
   9  -5  -5   76.39    6.40
  -9  -5   5   83.19    5.60
  -9   5   5   74.89    7.10
  -9   5   5   85.69    6.60
   9   5  -5   85.19    6.60
   9   5  -5   78.19    4.60
   8  -5  -5  181.68    7.90
   8  -5  -5  166.18    8.60
  -8  -5   5  177.58    7.10
  -8   5   5  168.48    7.50
   8   5  -5  190.88    7.80
   8   5  -5  172.88    6.20
  -8   5   5  174.78   10.50
  -7  -5   5    9.80    2.00
   7  -5  -5   10.50    3.00
   7  -5  -5   15.40    3.00
  -7  -5   5   15.70    2.70
   7   5  -5   13.80    2.00
   7   5  -5   11.50    3.00
  -7   5   5   14.50    3.00
  -7   5   5   12.70    3.10
  -6  -5   5  139.19    5.70
   6  -5  -5  132.69    6.00
   6  -5  -5  129.99    6.20
  -6  -5   5  118.89    4.60
  -6   5   5  130.09    6.50
   6   5  -5  134.49    5.90
  -6   5   5  128.99    5.70
   6   5  -5  124.89    4.80
   5  -5  -5  296.97    9.80
  -5  -5   5  310.97    9.50
  -5  -5   5  286.77    8.70
   5  -5  -5  297.57    9.80
   5   5  -5  300.87    8.80
  -5   5   5  300.87    9.50
   5   5  -5  303.67    9.70
  -5   5   5  296.07   10.00
  -4  -5   5  506.75   13.80
  -4  -5   5  480.15   14.00
   4  -5  -5  505.05   14.80
  -4  -5   5  513.15   14.60
   4  -5  -5  461.05   14.60
   4   5  -5  513.05   14.70
  -4   5   5  507.35   15.00
  -4   5   5  504.05   14.50
   4   5  -5  516.65   14.00
  -4   5   5  501.95   15.00
   3  -5  -5  377.16   11.50
   3  -5  -5  365.86   11.20
  -3  -5   5  382.16   11.40
  -3  -5   5  370.96   10.80
  -3  -5   5  381.36   10.80
  -3  -5   5  364.16   11.50
  -3  -5   5  375.46   10.80
  -3   5   5  395.16   11.70
   3   5  -5  398.06   10.80
  -3   5   5  373.96   11.80
   3   5  -5  387.36   11.40
  -3   5   5  383.96   11.10
  -2  -5   5   58.09    3.30
  -2  -5   5   65.29    3.50
  -2  -5   5   55.09    4.80
  -2  -5   5   56.99    2.70
  -2  -5   5   56.39    2.90
   2  -5  -5   48.80    3.10
  -2  -5   5   48.80    3.10
   2  -5  -5   55.79    3.70
  -2  -5   5   54.69    3.50
  -2   5   5   59.19    3.80
   2   5  -5   56.69    3.60
  -2   5   5   51.69    4.00
  -2   5   5   55.99    3.00
  -1  -5   5  121.49    4.90
  -1  -5   5  132.39    4.60
  -1  -5   5  136.49    5.20
   1  -5  -5  116.49    5.30
  -1  -5   5  136.59    4.50
  -1  -5   5  133.99    5.00
  -1  -5   5  127.89    4.60
   1  -5  -5  131.89    4.40
  -1   5   5  131.49    5.10
  -1   5   5  123.29    5.50
  -1   5   5  132.39    5.60
  -1   5   5  131.69    4.40
   1   5  -5  136.09    4.90
   0  -5   5  503.65   14.80
   0  -5  -5  515.65   14.00
   0  -5   5  498.95   14.60
   0  -5   5  488.25   14.50
   0  -5   5  514.65   14.50
   0  -5   5  523.35   14.80
   0  -5  -5  510.15   14.10
   0  -5   5  510.55   14.40
   0  -5  -5  497.15   14.70
   0   5   5  509.75   15.00
   0   5   5  519.25   14.70
   0   5  -5  526.95   14.50
   0   5   5  507.85   15.00
   1  -5   5   60.29    3.80
   1  -5   5   56.09    3.20
   1  -5   5   58.29    3.60
   1  -5   5   63.39    4.20
  -1  -5  -5   56.29    2.00
  -1  -5  -5   55.79    3.50
   1  -5   5   60.29    3.00
   1  -5   5   57.59    3.40
   1  -5   5   59.39    3.50
  -1  -5  -5   60.29    2.10
   1   5   5   54.59    4.10
   1   5   5   59.09    4.10
   1   5   5   54.29    3.40
   2  -5   5   76.59    3.90
   2  -5   5   76.39    4.30
   2  -5   5   79.29    3.80
   2  -5   5   80.29    4.30
   2  -5   5   77.39    3.40
  -2  -5  -5   70.19    3.70
   2  -5   5   80.89    4.40
   2   5   5   84.19    3.60
   2   5   5   86.39    4.50
   2   5   5   80.09    5.00
  -3  -5  -5   41.20    3.00
   3  -5   5   44.40    3.80
   3  -5   5   39.40    3.30
   3  -5   5   41.50    3.90
   3  -5   5   40.20    3.50
   3  -5   5   43.50    2.90
   3   5   5   33.90    4.00
   3   5   5   33.30    4.00
   4  -5   5  680.13   19.10
   4  -5   5  669.83   18.60
  -4  -5  -5  638.44   18.30
   4  -5   5  616.64   18.50
   4  -5   5  661.73   19.20
   4   5   5  657.53   19.20
   4   5   5  691.73   18.40
  -4   5  -5  674.23   19.20
   4   5   5  653.33   19.20
   5  -5   5  353.56   11.00
   5  -5   5  316.27   10.30
  -5  -5  -5  332.27    9.80
   5  -5   5  343.17   11.00
   5  -5   5  341.37   10.30
   5   5   5  349.77   11.10
  -5   5  -5  345.47   11.10
   5   5   5  332.37   11.10
   5   5   5  351.96    9.80
   6  -5   5  187.68    7.40
   6  -5   5  204.88    8.10
   6  -5   5  213.68    8.00
   6  -5   5  201.38    7.00
  -6  -5  -5  194.88    6.40
  -6   5  -5  208.08    8.10
   6   5   5  208.18    8.00
   6   5   5  213.98    6.20
   6   5   5  208.38    8.00
   7  -5   5   78.79    4.70
   7  -5   5   82.09    6.10
   7   5   5   73.19    7.40
   7   5   5   91.59    3.70
   7   5   5   93.29    5.90
   8  -5   5   12.10    2.80
   8  -5   5   10.90    3.80
   8  -5   5   14.30    3.80
  -8   5  -5   15.00    4.10
   8   5   5   16.40    3.90
   8   5   5   16.80    4.00
   9  -5   5   88.49    7.50
   9  -5   5   93.89    5.60
   9  -5   5   89.19    7.10
  -9   5  -5   76.89    7.20
   9   5   5   91.59    7.10
   9   5   5   87.79    7.30
  10  -5   5  113.69    6.60
  10  -5   5  131.79    8.30
  10  -5   5  127.89    8.70
 -10   5  -5  113.69    8.40
  10   5   5  109.49    8.10
  10   5   5  140.09    8.60
  11  -5   5   15.00    5.20
  11  -5   5   18.90    5.60
  11   5   5   15.10    4.90
 -11   5  -5   12.80    5.10
  11   5   5   21.20    5.30
  12  -5   5   44.10    6.40
  12  -5   5   51.69    6.40
 -12   5  -5   49.10    6.70
  12   5   5   62.69    6.70
  12   5   5   55.09    6.50
  12  -6  -5   45.40    6.50
  12  -6  -5   50.49    7.20
 -12   6   5   54.69    6.30
  12   6  -5   62.19    7.20
 -12   6   5   49.00    6.50
 -11  -6   5  138.59    7.70
  11  -6  -5  131.09    9.80
  11  -6  -5  111.89    9.90
 -11   6   5  157.68   10.00
 -11   6   5  161.88    9.40
  11   6  -5  143.09    9.50
  10  -6  -5   71.19    8.00
  10  -6  -5   73.29    7.90
 -10  -6   5   86.39    6.30
  10   6  -5   81.29    7.90
 -10   6   5   92.29    7.80
 -10   6   5   86.19    8.10
  -9  -6   5   69.09    5.70
   9  -6  -5   65.99    7.10
   9  -6  -5   65.99    7.00
  -9   6   5   75.59    7.40
  -9   6   5   65.19    6.90
   9   6  -5   75.09    7.00
  -8  -6   5   21.90    3.30
   8  -6  -5   21.10    4.30
   8  -6  -5   25.70    4.00
   8   6  -5   22.80    3.90
  -8   6   5   19.60    4.10
   8   6  -5   23.90    2.70
  -7  -6   5  279.97    9.70
   7  -6  -5  289.57   10.60
   7   6  -5  276.07    9.50
   7   6  -5  297.77   10.20
  -7   6   5  289.97   10.10
  -7   6   5  284.37   10.70
  -6  -6   5  436.36   13.10
   6  -6  -5  410.96   13.40
   6  -6  -5  424.96   13.70
   6   6  -5  422.36   13.50
   6   6  -5  418.86   12.20
  -6   6   5  420.06   13.80
  -6   6   5  420.56   13.20
   5  -6  -5   67.09    5.40
   5  -6  -5   67.69    5.00
  -5  -6   5   55.89    3.70
  -5  -6   5   68.49    4.70
   5   6  -5   62.89    4.90
  -5   6   5   56.89    5.40
   5   6  -5   66.59    4.90
  -5   6   5   64.19    4.60
  -4  -6   5    6.20    1.40
   4  -6  -5    7.70    2.60
  -4  -6   5    1.70    1.30
  -4  -6   5   -0.70    1.80
  -4  -6   5    3.70    2.30
  -4   6   5    8.00    2.90
   4   6  -5    3.90    2.50
  -4   6   5    6.50    3.20
  -4   6   5    6.40    2.10
  -3  -6   5   43.30    3.20
   3  -6  -5   46.60    4.00
   3  -6  -5   46.60    4.30
  -3  -6   5   43.60    3.10
  -3  -6   5   57.39    4.00
   3   6  -5   40.50    4.00
  -3   6   5   44.20    4.90
  -3   6   5   45.90    4.50
   3   6  -5   47.10    3.40
  -3   6   5   44.60    3.60
  -2  -6   5  128.99    5.20
   2  -6  -5  124.79    5.10
  -2  -6   5  133.69    4.90
  -2  -6   5  131.49    5.10
  -2  -6   5  132.79    4.70
   2  -6  -5  144.59    5.80
  -2  -6   5  140.09    5.50
  -2   6   5  126.49    4.90
  -2   6   5  133.59    6.30
  -2   6   5  132.69    5.90
   2   6  -5  141.09    5.70
  -1  -6   5   29.10    3.50
   1  -6  -5   30.70    2.90
   1  -6  -5   20.20    2.60
  -1  -6   5   25.40    2.80
   1  -6  -5   28.10    2.70
  -1  -6   5   24.00    2.20
  -1  -6   5   32.70    3.60
  -1  -6   5   26.70    2.60
  -1   6   5   29.40    2.80
  -1   6   5   19.90    2.90
  -1   6   5   27.50    3.20
   1   6  -5   27.30    2.60
   0  -6   5   82.69    3.80
   0  -6   5   62.69    5.10
   0  -6  -5   78.09    3.20
   0  -6   5   72.49    4.00
   0  -6   5   75.59    4.70
   0  -6  -5   80.89    3.10
   0  -6   5   72.79    5.10
   0   6   5   72.09    5.10
   0   6   5   73.29    4.30
   0   6  -5   80.69    4.40
   0   6   5   81.19    5.00
   1  -6   5  256.27    7.80
   1  -6   5  242.38    8.30
  -1  -6  -5  239.48    7.20
   1  -6   5  250.87    7.90
  -1  -6  -5  246.98    7.00
   1  -6   5  256.87    8.50
   1  -6   5  237.58    8.20
  -1  -6  -5  220.98    8.10
   1  -6   5  251.27    8.10
   1   6   5  251.47    8.80
   1   6   5  249.68    8.00
   1   6   5  240.48    8.70
   2  -6   5 1209.48   32.80
   2  -6   5 1187.28   32.60
  -2  -6  -5 1106.69   32.50
   2  -6   5 1186.98   32.40
   2  -6   5 1221.98   32.90
   2  -6   5 1123.69   32.50
   2   6   5 1179.18   33.10
   2   6   5 1183.68   32.40
   2   6   5 1206.58   33.10
   3  -6   5  489.95   15.50
   3  -6   5  535.05   15.70
  -3  -6  -5  503.25   15.20
   3  -6   5  559.44   16.00
   3  -6   5  532.35   15.30
   3  -6   5  559.94   15.90
   3   6   5  544.55   16.10
   3   6   5  537.55   15.10
   3   6   5  533.35   16.10
   4  -6   5  116.19    5.80
   4  -6   5  111.59    5.80
  -4  -6  -5  101.19    4.40
   4  -6   5  105.69    8.40
   4  -6   5  106.89    4.80
   4  -6   5  104.29    5.50
   4   6   5  109.79    6.30
   4   6   5  108.49    6.00
   5  -6   5   12.00    3.00
   5  -6   5   16.90    3.40
   5  -6   5    4.50    3.10
   5  -6   5    5.60    2.20
   5   6   5   11.40    5.00
   5   6   5   11.00    1.70
   5   6   5   10.20    3.10
  -5   6  -5   11.00    3.30
   6  -6   5  143.39    7.00
   6  -6   5  122.59    5.80
   6  -6   5  131.89    7.10
  -6   6  -5  136.39    7.10
   6   6   5  141.89    6.90
   6   6   5  129.29    7.20
   7  -6   5  244.48    9.70
   7  -6   5  238.68    9.80
   7  -6   5  220.98    8.30
   7   6   5  232.38    9.50
  -7   6  -5  223.78    9.70
   8  -6   5  203.08    8.00
   8  -6   5  208.48    9.50
   8  -6   5  212.08    9.90
  -8   6  -5  215.38    9.60
   8   6   5  199.18    9.40
   8   6   5  214.78    9.40
   9  -6   5   50.69    5.40
   9  -6   5   52.79    5.80
   9  -6   5   55.39    5.40
   9   6   5   55.09    5.50
  -9   6  -5   68.39    7.70
   9   6   5   49.10    5.20
  10  -6   5    1.70    4.70
  10  -6   5    6.50    5.40
  10   6   5   -3.60    5.00
  10   6   5    5.50    5.00
 -10   6  -5    3.10    4.90
  11  -6   5   -6.60    6.00
  11  -6   5   -0.40    6.40
 -11   6  -5   -6.80    6.40
  11   6   5    5.20    5.80
  11   6   5   -2.40    5.60
  11  -7  -5   -8.70   10.00
  11  -7  -5   -5.70    5.90
 -11   7   5    7.70    8.70
 -11   7   5    9.00    6.00
  11   7  -5   11.60    6.30
  10  -7  -5   39.50    6.10
  10  -7  -5   42.90    6.00
  10   7  -5   47.40    6.20
 -10   7   5   43.70    5.80
 -10   7   5   56.69    6.60
   9  -7  -5  428.56   15.10
   9  -7  -5  409.26   15.20
  -9  -7   5  401.76   13.70
  -9   7   5  433.56   14.80
   9   7  -5  420.66   15.00
  -9   7   5  421.46   15.30
   8  -7  -5  221.28   10.40
  -8  -7   5  209.78    8.70
   8  -7  -5  222.28    9.90
   8   7  -5  225.18   10.00
  -8   7   5  213.78    9.60
  -8   7   5  236.28   10.60
  -7  -7   5   10.80    3.20
   7  -7  -5   16.00    4.20
   7  -7  -5   12.90    4.20
  -7   7   5    6.40    5.80
   7   7  -5   16.40    4.00
  -7   7   5    7.10    3.90
   6  -7  -5   55.69    6.40
  -6  -7   5   63.49    5.40
   6  -7  -5   55.09    6.10
   6   7  -5   65.19    5.30
  -6   7   5   56.59    6.80
  -6   7   5   49.90    5.50
   5  -7  -5  179.28    7.70
  -5  -7   5  184.08    7.30
   5  -7  -5  174.48    8.10
  -5   7   5  171.18    7.30
   5   7  -5  169.08    6.40
  -5   7   5  159.18   11.90
   5   7  -5  171.68    8.00
  -4  -7   5  193.98    6.40
  -4  -7   5  219.78    7.90
  -4   7   5  203.28    7.60
   4   7  -5  206.08    8.20
   4   7  -5  210.88    7.10
  -4   7   5  206.98    8.60
  -4   7   5  207.38   11.00
  -3  -7   5   66.49    3.60
  -3  -7   5   80.19    5.10
   3  -7  -5   72.89    5.80
  -3   7   5   78.89    5.90
   3   7  -5   82.99    5.50
  -3   7   5   70.89    4.50
  -3   7   5   78.19    6.20
  -2  -7   5    8.70    2.60
  -2  -7   5    8.90    2.10
   2  -7  -5    6.80    2.80
   2  -7  -5    6.30    3.80
  -2  -7   5    1.20    1.90
   2  -7  -5   10.20    2.00
  -2   7   5    9.00    2.90
  -2   7   5    9.50    3.50
   2   7  -5    8.20    2.80
  -1  -7   5  146.69    6.40
  -1  -7   5  136.89    5.50
  -1  -7   5  150.58    6.30
   1  -7  -5  140.69    5.10
  -1  -7   5  134.09    5.50
   1  -7  -5  147.89    6.60
   1   7  -5  139.69    6.30
  -1   7   5  146.49    6.40
  -1   7   5  137.39    7.00
   0  -7   5  154.58    6.20
   0  -7   5  169.58    6.80
   0  -7   5  162.38    6.10
   0   7  -5  157.88    6.60
   0   7   5  163.88    7.50
   0   7   5  154.88    7.30
   0   7   5  155.58    6.50
   1  -7   5  399.26   11.90
  -1  -7  -5  377.96   11.00
   1  -7   5  399.96   12.20
   1  -7   5  393.16   12.00
   1  -7   5  407.96   12.40
   1   7   5  394.56   12.00
   1   7   5  384.36   12.80
   1   7   5  375.46   13.70
   2  -7   5  247.58    8.90
   2  -7   5  249.88    8.70
   2  -7   5  245.88    8.20
   2  -7   5  234.78    8.50
   2   7   5  249.78    9.30
   2   7   5  241.58    8.20
   2   7   5  264.47   11.50
   3  -7   5   44.60    5.10
   3  -7   5   42.10    4.00
   3  -7   5   36.90    3.60
   3  -7   5   47.00    5.20
   3   7   5   34.70    3.70
   3   7   5   43.10    4.30
   3   7   5   34.00    3.90
   4  -7   5  179.18    7.00
   4  -7   5  189.58    7.80
   4  -7   5  188.68    8.40
   4   7   5  179.38    8.30
   4   7   5  193.08    8.20
   5  -7   5  212.48    8.80
   5  -7   5  219.08    8.80
   5  -7   5  211.38    9.10
   5  -7   5  204.28    7.80
   5   7   5  207.68    9.10
   6  -7   5   24.50    4.00
   6  -7   5   29.20    4.30
   6  -7   5   15.40    3.10
   6  -7   5   29.50    4.20
   6   7   5   30.10    4.20
   6   7   5   37.20    4.80
   7  -7   5   -5.20    4.30
   7  -7   5   -3.40    4.10
   7  -7   5   -2.60    3.20
   7  -7   5   -8.40    4.00
  -7   7  -5    4.10    4.20
   7   7   5    0.60    4.10
   7   7   5   -0.70    3.80
   8  -7   5   14.60    4.90
   8  -7   5   14.70    4.80
   8   7   5   20.70    4.70
   8   7   5   19.60    4.80
  -8   7  -5   22.50    5.20
   9  -7   5  127.59   10.30
   9  -7   5  144.89    9.90
   9   7   5  136.79    9.70
   9   7   5  134.19    9.40
  -9   7  -5  128.49    9.90
   9  -8  -5    2.20    5.10
   9  -8  -5    8.70    6.10
   9   8  -5    2.40    5.90
  -9   8   5   11.20    6.20
  -9   8   5   13.60    5.80
   8  -8  -5   79.09    8.90
   8  -8  -5   91.29    7.40
  -8   8   5   83.39    9.60
   8   8  -5   86.69    9.20
  -8   8   5  101.99    9.00
   7  -8  -5  237.78   10.90
   7  -8  -5  245.78   11.20
  -7  -8   5  248.08   10.90
   7   8  -5  234.48   10.80
  -7   8   5  226.98   10.50
  -7   8   5  228.78   11.40
   6  -8  -5  183.58    9.70
  -6  -8   5  170.58    7.90
   6  -8  -5  161.28    9.20
  -6   8   5  173.58    8.40
  -6   8   5  178.28    9.50
   6   8  -5  185.58    9.10
  -5  -8   5   43.80    4.00
   5  -8  -5   36.30    4.30
   5  -8  -5   47.10    5.00
  -5   8   5   46.80    4.10
   5   8  -5   45.70    4.70
  -5   8   5   37.10    4.70
   4  -8  -5    2.50    4.00
   4  -8  -5    2.20    3.60
  -4  -8   5    4.00    3.10
   4   8  -5    7.30    3.80
  -4   8   5    4.40    3.80
  -4   8   5    3.80    3.00
   3  -8  -5  120.79    7.10
  -3  -8   5  110.49    5.30
  -3  -8   5  126.19    6.70
   3  -8  -5  119.59    5.50
   3   8  -5  104.79    9.30
  -3   8   5  109.59    7.70
   2  -8  -5  203.08    8.90
  -2  -8   5  208.88    7.40
   2  -8  -5  206.08    7.20
  -2  -8   5  226.48    8.30
  -2  -8   5  193.58    7.30
  -2   8   5  210.28    9.30
  -2   8   5  204.28    8.70
   2   8  -5  206.98    8.70
   1  -8  -5  172.98    6.70
  -1  -8   5  185.68    7.60
   1  -8  -5  174.08    8.10
  -1  -8   5  170.78    6.80
  -1  -8   5  174.38    6.80
  -1   8   5  173.18    8.80
  -1   8   5  176.28    7.80
   1   8  -5  183.48    8.00
   0  -8   5    2.80    2.60
   0  -8   5    0.10    3.10
   0  -8  -5   -2.60    3.50
   0  -8   5   -5.20    2.50
   0  -8   5    0.20    2.60
   0   8   5   -0.50    4.00
   0   8   5    6.60    3.90
   0   8   5    0.50    2.90
   1  -8   5   41.10    4.90
   1  -8   5   43.00    4.60
   1  -8   5   40.70    3.70
   1   8   5   45.30    4.90
   1   8   5   34.70    4.70
   1   8   5   39.90    4.60
   2  -8   5   27.90    3.30
   2  -8   5   33.10    3.60
   2  -8   5   29.00    3.70
   2  -8   5   39.70    4.10
   2   8   5   33.20    3.90
   2   8   5   31.00    4.40
   2   8   5   40.10    4.60
   3  -8   5  639.14   18.90
   3  -8   5  635.84   18.90
   3  -8   5  592.04   18.10
   3  -8   5  601.44   18.60
   3   8   5  626.74   19.50
   3   8   5  611.04   19.10
   4  -8   5  159.48    8.40
   4  -8   5  171.38    8.40
   4  -8   5  181.08    8.40
   4  -8   5  141.79    7.00
   4   8   5  166.38    9.00
   4   8   5  158.08    8.60
   5  -8   5    4.00    3.90
   5  -8   5    6.00    4.20
   5  -8   5   14.80    4.30
   5  -8   5    0.20    3.30
   5   8   5    4.00    4.60
   5   8   5    1.00    4.00
   6  -8   5   99.89    8.30
   6  -8   5  103.79    8.20
   6  -8   5  100.89    7.90
   6   8   5   89.39    8.60
   6   8   5  105.49    8.30
   7  -8   5   86.39    9.00
   7  -8   5   85.59    9.20
   7  -8   5   80.69    8.30
   7   8   5   81.59    8.70
   7   8   5   71.69    6.20
   8  -8   5   42.50    6.30
   8  -8   5   32.80    5.80
   8  -8   5   34.70    6.10
   8   8   5   39.80    6.30
   8   8   5   39.90    8.70
   6  -9  -5    6.40    5.30
   6  -9  -5    9.70    5.80
   6   9  -5   16.70    5.60
  -6   9   5    7.60    5.70
   5  -9  -5   89.99    8.60
   5  -9  -5   99.29    9.30
   5   9  -5   98.79    9.20
  -5   9   5   93.09    9.30
   4  -9  -5  187.78   10.20
   4  -9  -5  208.18   10.30
  -4   9   5  178.18   10.30
   4   9  -5  196.58   10.10
  -3  -9   5  128.69    8.70
   3  -9  -5  100.19    8.60
   3  -9  -5  110.99    8.30
   3   9  -5   99.09    8.20
  -3   9   5   99.79    8.30
  -2  -9   5    3.10    3.60
   2  -9  -5    0.30    4.00
   2   9  -5    3.70    4.30
  -2   9   5   -1.80    4.70
  -2   9   5   -1.30    4.20
   1  -9  -5   37.90    4.90
  -1  -9   5   41.90    4.40
   1   9  -5   39.50    5.00
  -1   9   5   38.00    5.20
   0  -9   5  111.19    6.40
   0  -9   5  100.49    8.90
   0  -9   5  101.99    6.60
   0  -9   5  114.79    7.50
   0  -9  -5  118.99    8.10
   0   9   5  116.79    8.70
   1  -9   5  122.29    7.40
   1  -9   5  135.69    7.80
   1  -9   5  118.39    7.60
   1  -9   5  128.09    6.80
   1   9   5  138.79    8.80
   1   9   5  144.19    9.20
   2  -9   5    3.40    4.00
   2  -9   5    7.70    3.90
   2  -9   5   -6.00    3.50
   2  -9   5    6.40    3.60
   2   9   5   -4.60    4.80
   2   9   5    0.10    4.60
   3  -9   5   89.09    7.60
   3  -9   5   54.49    6.30
   3  -9   5   72.99    7.10
   3  -9   5   83.59    7.60
   3   9   5   61.09    6.30
   3   9   5   77.49    6.40
   4  -9   5   93.49    8.20
   4  -9   5   79.49    7.60
   4  -9   5   82.29    8.00
   4   9   5   76.59    8.60
   4   9   5   84.79    9.20
   5  -9   5  144.59    9.50
   5  -9   5  162.48   10.00
   5  -9   5  125.59    9.50
   5   9   5  136.59   10.70
   5   9   5  150.98   10.00
  15   0  -6   29.60    6.50
 -15   0   6   21.40    5.40
  15   0  -6   15.70    5.50
 -14   0   6   60.59    5.60
  14   0  -6   55.59    6.20
  14   0  -6   54.19    5.60
  14   0  -6   73.59    8.50
  13   0  -6  110.09    6.30
 -13   0   6  125.89    7.80
  13   0  -6  111.89    9.40
  13   0  -6  134.99    8.30
 -12   0   6   15.50    3.10
  12   0  -6   11.30    4.10
 -12   0   6   17.80    3.80
  12   0  -6   17.10    3.60
 -11   0   6   22.40    3.30
  11   0  -6   24.00    3.30
 -11   0   6   27.10    3.00
  11   0  -6   21.20    3.60
 -10   0   6   47.40    4.80
  10   0  -6   44.90    4.90
 -10   0   6   41.60    4.10
  10   0  -6   46.00    4.50
  -9   0   6  980.70   27.50
   9   0  -6  945.71   27.50
  -9   0   6  975.10   27.10
   9   0  -6  966.90   27.60
   9   0  -6  985.10   27.20
  -8   0   6  939.11   26.00
  -8   0   6  960.30   26.40
   8   0  -6  911.91   26.10
   8   0  -6  918.31   26.10
   8   0  -6  947.61   26.10
   8   0  -6  940.71   26.40
  -7   0   6   83.69    4.20
   7   0  -6   91.69    3.80
  -7   0   6   85.69    3.90
   7   0  -6   83.69    4.00
   7   0  -6   83.09    4.30
   7   0  -6   81.09    4.00
  -6   0   6    3.80    1.90
   6   0  -6    0.80    1.80
   6   0  -6    3.10    1.50
   6   0  -6    4.10    1.60
   6   0  -6    3.60    1.70
  -6   0   6    3.30    1.60
   6   0  -6    1.00    1.90
  -6   0   6    1.70    1.40
  -5   0   6 1391.16   37.70
   5   0  -6 1368.46   37.50
   5   0  -6 1418.86   37.40
  -5   0   6 1261.37   37.70
  -5   0   6 1336.87   37.60
   5   0  -6 1387.26   37.70
   5   0  -6 1415.36   37.40
   5   0  -6 1433.06   37.70
   4   0  -6 2745.83   73.29
   4   0  -6 2729.63   73.09
  -4   0   6 2620.44   73.19
  -4   0   6 2697.83   73.29
  -4   0   6 2796.92   73.29
   4   0  -6 2637.04   73.29
   4   0  -6 2769.92   73.09
  -3   0   6 2030.90   55.79
   3   0  -6 2135.79   55.89
  -3   0   6 2087.09   55.69
   3   0  -6 2113.19   55.89
  -3   0   6 2057.09   55.89
   3   0  -6 2011.00   55.69
   3   0  -6 2003.50   55.89
  -3   0   6 2091.69   55.89
  -2   0   6   12.20    1.40
  -2   0   6   14.90    1.50
  -2   0   6   15.60    1.60
   2   0  -6   17.20    1.80
   2   0  -6   14.50    1.40
  -2   0   6   12.10    1.10
   2   0  -6   14.90    1.60
  -1   0   6 1582.54   42.50
  -1   0   6 1623.74   42.60
  -1   0   6 1572.64   42.40
   1   0  -6 1566.74   42.60
   1   0  -6 1567.14   42.40
  -1   0   6 1507.85   42.30
   1   0  -6 1580.04   42.50
   0   0  -6  592.14   16.60
   0   0  -6  600.84   16.80
   0   0  -6  588.84   16.40
   0   0   6  612.64   16.60
   0   0   6  617.04   16.80
   0   0  -6  600.44   16.60
   0   0  -6  614.74   16.40
   0   0   6  607.14   16.60
   1   0   6  244.68    7.20
   1   0   6  245.08    6.80
   1   0   6  245.98    7.00
   1   0   6  240.88    7.30
   1   0   6  235.38    7.00
  -1   0  -6  244.28    7.20
  -1   0  -6  243.48    6.80
  -2   0  -6 1784.32   48.00
   2   0   6 1726.13   48.40
   2   0   6 1819.72   47.80
   2   0   6 1782.32   47.70
   2   0   6 1831.42   48.00
  -2   0  -6 1661.33   47.70
   2   0   6 1797.12   47.80
  -2   0  -6 1763.22   48.00
  -3   0  -6    6.50    1.40
   3   0   6    7.00    1.30
  -3   0  -6    5.80    1.40
  -3   0  -6    4.60    1.50
   3   0   6    8.20    1.10
   3   0   6    7.60    1.50
   3   0   6    6.60    1.50
  -3   0  -6    7.30    1.10
  -4   0  -6  941.01   27.10
   4   0   6  979.10   27.00
  -4   0  -6  940.81   27.30
   4   0   6  977.70   27.30
  -4   0  -6  996.50   27.30
  -4   0  -6 1017.70   27.00
   4   0   6 1025.80   26.90
   4   0   6 1011.10   27.20
  -5   0  -6 1197.98   32.30
   5   0   6 1223.28   32.40
   5   0   6 1137.29   32.20
  -5   0  -6 1116.39   32.50
   5   0   6 1170.48   32.20
  -5   0  -6 1206.08   32.20
  -5   0  -6 1174.58   32.30
   5   0   6 1195.98   32.60
  -6   0  -6  356.86   10.90
   6   0   6  372.76   10.70
  -6   0  -6  366.66   10.90
   6   0   6  345.27   10.80
   6   0   6  371.36   11.00
  -6   0  -6  375.96   10.90
   6   0   6  375.26   11.30
  -7   0  -6   70.79    4.10
   7   0   6   79.59    4.20
   7   0   6   75.99    3.90
  -7   0  -6   78.19    4.30
   7   0   6   78.09    4.80
  -8   0  -6   79.29    4.50
   8   0   6   82.69    4.40
   8   0   6   77.89    5.20
   8   0   6   75.29    4.60
   9   0   6    2.50    3.10
  -9   0  -6    1.90    2.50
   9   0   6    3.20    2.40
   9   0   6    5.30    2.40
 -10   0  -6  317.27   10.70
  10   0   6  330.57   10.70
  10   0   6  320.77   11.50
  10   0   6  314.37   10.70
  11   0   6  158.28    7.40
  11   0   6  169.38    7.60
 -11   0  -6  160.48    7.50
  11   0   6  168.58    8.70
 -12   0  -6    0.30    3.70
  12   0   6    4.00    3.60
  12   0   6   -3.30    4.70
 -13   0  -6  151.78    9.00
  13   0   6  168.38    8.80
  13   0   6  164.78    9.00
  13   0   6  155.38   10.90
  15  -1  -6  220.88   12.00
 -15  -1   6  212.68   11.40
  15  -1  -6  213.08   10.50
  15  -1  -6  239.78   12.20
 -15   1   6  216.18   11.80
  15   1  -6  211.28   11.40
  15   1  -6  230.48   12.10
  14  -1  -6   56.99    6.70
 -14  -1   6   66.49    5.90
  14  -1  -6   69.09    6.50
  14  -1  -6   63.79    6.00
  14   1  -6   60.19    6.40
 -14   1   6   59.49    6.00
  14   1  -6   67.39    5.90
  13  -1  -6   13.30    4.10
  13  -1  -6   23.70    4.90
 -13  -1   6   12.50    3.90
  13   1  -6   12.60    2.90
 -13   1   6   10.80    4.30
  13   1  -6   13.80    4.00
  13   1  -6   15.40    4.80
 -12  -1   6   68.79    6.10
  12  -1  -6   73.19    6.60
  12  -1  -6   62.69    6.30
  12   1  -6   70.29    6.00
 -12   1   6   69.89    5.70
 -12   1   6   70.29    6.20
  12   1  -6   62.09    6.60
  11  -1  -6  213.38    8.50
  11  -1  -6  184.98   10.40
 -11  -1   6  210.18    7.30
 -11  -1   6  221.58    8.40
 -11   1   6  196.08   11.60
  11   1  -6  210.98    8.20
 -11   1   6  204.88    8.00
  10  -1  -6  145.09    6.80
 -10  -1   6  153.58    6.70
 -10  -1   6  156.28    5.70
  10  -1  -6  158.98    6.80
  10   1  -6  147.19    6.30
 -10   1   6  149.69    6.80
  10   1  -6  153.28    7.00
 -10   1   6  158.48    6.40
  10   1  -6  140.79    6.10
  -9  -1   6    6.10    2.30
  -9  -1   6    6.00    1.80
   9  -1  -6    8.20    2.50
  -9  -1   6    2.80    2.00
   9  -1  -6    6.40    2.70
   9   1  -6    4.70    2.10
   9   1  -6    6.30    2.10
   9   1  -6    4.00    2.70
  -9   1   6    5.40    2.30
  -9   1   6    5.40    2.40
   8  -1  -6  280.67    9.20
  -8  -1   6  280.37    8.40
  -8  -1   6  247.48    8.30
  -8  -1   6  287.97    9.00
   8  -1  -6  276.57    8.80
  -8   1   6  267.57    9.00
   8   1  -6  279.77    9.20
   8   1  -6  283.37    8.60
   8   1  -6  266.57    8.40
  -8   1   6  273.17    8.80
   7  -1  -6  865.61   24.10
   7  -1  -6  821.32   23.90
   7  -1  -6  876.11   23.90
   7  -1  -6  822.42   23.90
  -7  -1   6  874.71   23.60
  -7  -1   6  847.92   24.00
  -7  -1   6  836.62   23.50
  -7   1   6  855.31   23.90
  -7   1   6  859.01   24.00
   7   1  -6  840.62   23.60
   7   1  -6  876.41   24.10
   7   1  -6  877.41   23.70
   6  -1  -6  631.74   18.50
   6  -1  -6  635.14   18.40
   6  -1  -6  671.73   18.30
  -6  -1   6  663.83   18.50
   6  -1  -6  652.53   18.40
  -6  -1   6  635.24   17.90
  -6  -1   6  686.43   18.20
   6  -1  -6  664.93   18.60
  -6  -1   6  632.24   18.40
  -6   1   6  632.44   18.40
   6   1  -6  601.44   18.40
  -6   1   6  670.63   18.50
   6   1  -6  646.84   18.10
  -6   1   6  663.13   18.40
   6   1  -6  652.73   18.50
   6   1  -6  688.83   18.10
   5  -1  -6    5.50    1.50
  -5  -1   6    9.40    1.80
  -5  -1   6    9.40    1.70
   5  -1  -6    9.80    1.90
   5  -1  -6    4.20    1.60
   5  -1  -6    7.20    1.70
   5  -1  -6    7.60    1.40
  -5  -1   6    8.30    1.30
   5   1  -6    7.50    1.20
   5   1  -6    6.50    1.60
  -5   1   6    5.10    1.60
   5   1  -6    7.60    1.40
   5   1  -6    8.80    1.20
   5   1  -6    5.70    1.60
  -5   1   6    6.90    1.60
  -5   1   6    8.30    1.70
  -4  -1   6   35.50    2.70
   4  -1  -6   24.80    2.60
   4  -1  -6   29.80    2.60
   4  -1  -6   26.30    2.80
   4  -1  -6   28.30    2.60
  -4  -1   6   27.40    2.20
  -4  -1   6   29.90    2.40
  -4   1   6   26.80    2.30
   4   1  -6   27.00    1.70
   4   1  -6   28.90    1.60
   4   1  -6   28.20    2.60
  -4   1   6   26.90    2.50
  -4   1   6   28.20    2.60
  -4   1   6   24.70    2.50
   4   1  -6   28.00    2.20
   3  -1  -6   86.89    3.70
   3  -1  -6   87.79    3.40
  -3  -1   6   90.79    3.30
   3  -1  -6   83.79    3.50
   3  -1  -6   87.29    3.50
  -3  -1   6   85.39    3.90
  -3  -1   6   88.79    3.30
   3   1  -6   86.99    2.70
   3   1  -6   86.49    2.60
  -3   1   6   79.69    5.40
   3   1  -6   91.69    3.40
   3   1  -6   77.89    3.40
  -3   1   6   88.89    3.40
  -3   1   6   90.09    3.50
  -3   1   6   83.19    3.30
   3   1  -6   84.69    3.30
  -2  -1   6 1562.54   41.50
  -2  -1   6 1514.05   41.00
   2  -1  -6 1528.25   41.30
   2  -1  -6 1546.75   41.30
   2  -1  -6 1549.34   41.40
  -2  -1   6 1419.66   41.40
   2  -1  -6 1526.25   41.50
  -2  -1   6 1545.35   41.40
   2   1  -6 1517.05   41.40
  -2   1   6 1574.14   41.50
  -2   1   6 1500.15   41.30
   2   1  -6 1523.95   41.30
  -2   1   6 1567.74   41.40
   2   1  -6 1482.75   41.00
  -2   1   6 1528.25   41.30
   2   1  -6 1541.15   41.40
   1  -1  -6  729.83   19.50
  -1  -1   6  714.53   19.60
  -1  -1   6  712.53   19.30
   1  -1  -6  701.93   19.40
  -1  -1   6  699.03   19.30
   1  -1  -6  693.13   19.70
  -1  -1   6  713.53   19.60
   1  -1  -6  714.13   19.60
   1  -1  -6  696.13   19.50
   1   1  -6  715.23   19.60
  -1   1   6  714.63   19.50
   1   1  -6  694.83   19.60
   1   1  -6  712.23   19.30
  -1   1   6  714.83   19.60
   1   1  -6  721.63   19.30
  -1   1   6  731.73   19.70
   0  -1  -6    3.60    1.30
   0  -1  -6    3.10    1.20
   0  -1  -6    4.50    1.40
   0  -1   6    1.40    1.30
   0  -1   6    5.10    1.00
   0  -1   6    2.30    1.20
   0  -1  -6    3.50    1.00
   0   1  -6    2.90    1.10
   0   1   6    3.10    1.10
   0   1   6    4.00    0.90
   0   1  -6    2.10    1.20
   0   1   6    4.30    1.40
   0   1  -6    0.40    1.20
   0   1   6    3.60    1.30
   1  -1   6  147.89    4.60
   1  -1   6  150.18    4.70
  -1  -1  -6  144.79    4.50
   1  -1   6  150.28    4.90
  -1  -1  -6  139.09    4.80
  -1  -1  -6  139.29    4.70
   1  -1   6  138.39    4.80
   1   1   6  143.09    4.30
   1   1   6  146.99    4.90
  -1   1  -6  140.79    4.60
  -1   1  -6  136.89    4.70
   1   1   6  139.69    4.50
   1   1   6  147.99    4.80
   2  -1   6  979.70   27.30
  -2  -1  -6  988.80   27.10
  -2  -1  -6  965.80   27.20
   2  -1   6 1014.50   27.20
   2  -1   6 1024.60   27.10
  -2  -1  -6  989.50   27.00
   2  -1   6  979.80   27.10
   2  -1   6  972.70   26.60
  -2   1  -6  929.21   26.70
  -2   1  -6  978.20   27.10
   2   1   6 1008.50   27.00
   2   1   6 1011.80   27.10
  -2   1  -6 1016.80   27.10
   2   1   6  993.20   26.80
   2   1   6  988.80   27.20
   3  -1   6 2252.57   61.49
  -3  -1  -6 2248.38   61.29
   3  -1   6 2291.37   61.49
  -3  -1  -6 2286.27   61.29
  -3  -1  -6 2337.87   61.09
   3  -1   6 2265.97   60.99
   3  -1   6 2205.68   61.29
  -3  -1  -6 2267.47   61.49
  -3   1  -6 2384.16   61.39
   3   1   6 2370.96   61.29
  -3   1  -6 2154.68   60.99
   3   1   6 2233.88   61.49
  -3   1  -6 2268.87   61.39
  -3   1  -6 2278.97   61.39
   3   1   6 2178.08   61.09
   4  -1   6  928.01   25.90
  -4  -1  -6  919.71   25.60
   4  -1   6  909.11   25.70
  -4  -1  -6  984.40   25.50
  -4  -1  -6  916.41   25.70
   4  -1   6  953.80   25.40
  -4  -1  -6  916.91   25.90
   4  -1   6  940.91   25.90
  -4   1  -6  944.41   25.80
  -4   1  -6  927.81   25.80
   4   1   6  933.21   25.70
   4   1   6  944.41   26.00
   4   1   6  936.61   25.60
   4   1   6  937.31   25.50
  -4   1  -6  925.91   25.50
  -4   1  -6  907.31   25.80
  -5  -1  -6    4.30    2.80
   5  -1   6    0.10    1.60
  -5  -1  -6    0.60    1.60
   5  -1   6    3.50    1.30
   5  -1   6    3.00    1.80
  -5  -1  -6    1.70    1.40
   5  -1   6    0.20    1.90
  -5   1  -6    1.80    1.60
  -5   1  -6   -1.20    2.10
   5   1   6    1.80    1.30
   5   1   6    0.20    1.40
  -5   1  -6    1.60    1.40
   5   1   6    1.20    2.00
  -5   1  -6    1.80    1.80
   5   1   6    3.70    1.50
  -6  -1  -6  311.87    9.50
   6  -1   6  325.27    9.40
  -6  -1  -6  326.27    9.40
   6  -1   6  320.27   10.00
  -6  -1  -6  307.87    9.70
   6  -1   6  329.17    9.90
   6   1   6  315.17   10.10
   6   1   6  301.67    9.30
  -6   1  -6  324.47    9.80
   6   1   6  315.27    9.60
   6   1   6  319.97    9.60
  -6   1  -6  305.07    9.50
   7  -1   6  171.28    6.50
   7  -1   6  163.28    6.80
  -7  -1  -6  161.58    6.00
   7  -1   6  177.28    5.90
  -7  -1  -6  167.98    5.90
   7   1   6  165.08    6.70
   7   1   6  176.48    6.10
  -7   1  -6  171.08    6.20
   7   1   6  163.18    6.00
   7   1   6  175.38    6.20
  -7   1  -6  168.18    6.30
   8  -1   6  120.19    5.20
  -8  -1  -6  126.99    5.10
   8  -1   6  119.19    5.70
   8  -1   6  122.39    6.20
   8   1   6  121.29    5.20
   8   1   6  111.69    5.40
  -8   1  -6  123.59    5.50
   8   1   6  119.99    6.00
  -9  -1  -6   53.99    4.20
   9  -1   6   50.89    4.40
   9  -1   6   53.89    4.90
   9  -1   6   48.30    5.40
  -9   1  -6   56.59    4.90
   9   1   6   57.19    4.20
   9   1   6   45.40    5.40
   9   1   6   51.79    4.50
 -10  -1  -6   75.89    5.10
  10  -1   6   67.09    6.40
  10  -1   6   75.79    5.20
  10  -1   6   80.99    5.80
  10   1   6   73.29    6.30
 -10   1  -6   72.79    5.80
  10   1   6   75.59    5.00
  10   1   6   81.69    5.50
  11  -1   6  252.87    9.40
  11  -1   6  241.88   10.70
 -11  -1  -6  253.17    9.30
 -11   1  -6  263.77    9.90
  11   1   6  249.48    9.10
  11   1   6  256.37   10.60
  12  -1   6  269.67   10.70
  12  -1   6  263.47   10.20
  12  -1   6  253.67   11.50
  12   1   6  261.87    9.80
  12   1   6  261.67   11.50
  12   1   6  266.07   10.50
 -12   1  -6  274.37   10.80
  13  -1   6  103.59    9.80
 -13  -1  -6  103.49    7.70
  13  -1   6  109.09    8.40
  13  -1   6  121.29    7.90
  13   1   6   94.69    8.40
  13   1   6   99.69    9.50
 -13   1  -6  110.19    8.60
  15  -2  -6   24.40    5.40
  15  -2  -6   27.00    6.10
 -15  -2   6   29.80    5.60
  15  -2  -6   39.10    6.60
 -15   2   6   20.90    7.00
  15   2  -6   28.70    7.90
  14  -2  -6  152.28    9.80
 -14  -2   6  151.08    9.20
  14  -2  -6  158.88    8.60
  14  -2  -6  151.18    9.80
  14   2  -6  164.18   10.00
 -14   2   6  146.79   10.00
  14   2  -6  153.38    9.20
  13  -2  -6  250.07   11.00
 -13  -2   6  262.17   10.50
  13  -2  -6  257.87   11.00
  13   2  -6  258.87   11.30
  13   2  -6  256.17   10.30
 -13   2   6  247.38   10.40
 -13   2   6  258.07   11.00
  12  -2  -6   20.10    4.00
 -12  -2   6   23.40    3.80
  12  -2  -6   21.20    4.50
 -12   2   6   20.50    4.20
  12   2  -6   23.40    3.60
  12   2  -6   31.30    4.50
  11  -2  -6   16.50    3.80
  11  -2  -6   14.10    3.90
 -11  -2   6   22.80    3.50
  11   2  -6   20.00    3.10
 -11   2   6   21.00    3.60
 -11   2   6   16.60    3.20
  11   2  -6   20.90    4.00
 -10  -2   6   26.60    3.10
 -10  -2   6   29.40    3.10
  10  -2  -6   26.20    3.40
  10  -2  -6   28.10    3.70
  10   2  -6   22.00    2.80
 -10   2   6   25.20    3.30
 -10   2   6   24.40    3.30
  10   2  -6   24.40    2.50
  10   2  -6   30.20    3.90
  -9  -2   6  336.27   10.30
   9  -2  -6  334.17   11.10
   9  -2  -6  330.97   10.80
  -9  -2   6  329.97   10.70
  -9  -2   6  292.77   10.00
   9   2  -6  337.87   11.00
   9   2  -6  340.07   10.30
  -9   2   6  343.77   10.90
  -9   2   6  334.77   10.70
   9   2  -6  330.77    9.90
   8  -2  -6  856.71   23.80
  -8  -2   6  861.11   23.00
   8  -2  -6  843.02   23.90
  -8  -2   6  799.22   23.10
  -8  -2   6  833.22   23.70
   8   2  -6  848.82   23.90
  -8   2   6  822.22   23.80
   8   2  -6  830.22   23.10
   8   2  -6  836.02   23.30
  -8   2   6  842.22   23.80
   7  -2  -6  207.18    7.00
  -7  -2   6  199.38    6.20
  -7  -2   6  203.78    7.10
   7  -2  -6  198.88    7.30
  -7  -2   6  210.28    6.20
   7   2  -6  213.18    6.50
   7   2  -6  202.18    6.30
  -7   2   6  205.58    7.10
   7   2  -6  196.08    7.20
  -7   2   6  202.38    7.10
   6  -2  -6  231.28    7.60
  -6  -2   6  231.18    6.70
  -6  -2   6  220.48    7.60
   6  -2  -6  221.78    7.70
   6  -2  -6  224.48    7.60
   6  -2  -6  212.78    7.80
  -6  -2   6  238.88    6.80
   6  -2  -6  238.48    7.50
  -6  -2   6  235.58    7.60
   6   2  -6  240.88    6.90
   6   2  -6  213.48    7.50
  -6   2   6  236.08    7.60
  -6   2   6  235.08    7.50
   6   2  -6  235.88    7.60
   6   2  -6  235.68    6.90
   5  -2  -6  610.34   17.20
  -5  -2   6  619.74   16.60
  -5  -2   6  597.74   16.40
   5  -2  -6  574.54   17.10
   5  -2  -6  603.34   17.10
  -5  -2   6  609.84   17.10
   5  -2  -6  585.24   17.20
  -5  -2   6  602.14   17.00
   5  -2  -6  620.24   17.00
   5   2  -6  607.84   16.60
  -5   2   6  571.14   17.00
   5   2  -6  564.64   17.00
  -5   2   6  619.04   17.10
   5   2  -6  615.74   16.50
   5   2  -6  626.34   17.10
  -5   2   6  608.04   17.10
  -4  -2   6 1884.21   50.59
   4  -2  -6 1860.41   50.89
  -4  -2   6 1866.81   50.79
   4  -2  -6 1896.91   50.99
   4  -2  -6 1854.61   50.89
  -4  -2   6 1872.21   50.99
   4  -2  -6 1912.11   50.99
   4   2  -6 1923.21   50.89
  -4   2   6 1921.71   50.99
  -4   2   6 1835.52   50.89
   4   2  -6 1867.91   50.59
  -4   2   6 1848.02   50.89
   4   2  -6 1813.82   50.29
   4   2  -6 1884.11   50.89
   4   2  -6 1846.22   50.29
  -4   2   6 1902.31   50.99
   3  -2  -6 1036.70   28.30
   3  -2  -6  995.20   28.40
  -3  -2   6 1041.50   28.40
  -3  -2   6 1047.40   28.10
  -3  -2   6 1025.10   28.20
   3  -2  -6 1026.40   28.40
   3  -2  -6 1032.20   28.20
  -3   2   6  964.40   28.20
   3   2  -6  997.50   28.30
   3   2  -6 1078.89   28.20
  -3   2   6 1046.70   28.40
  -3   2   6 1043.30   28.40
   3   2  -6 1040.00   28.10
  -3   2   6 1072.09   28.20
   2  -2  -6    2.40    1.50
   2  -2  -6    0.20    1.40
   2  -2  -6    0.40    1.30
  -2  -2   6    0.30    1.00
   2  -2  -6    2.20    1.60
  -2  -2   6    1.90    1.40
   2  -2  -6    0.50    1.10
  -2  -2   6    2.60    1.10
   2   2  -6   -0.20    1.10
   2   2  -6   -0.20    1.40
  -2   2   6   -0.60    1.30
  -2   2   6    0.30    1.10
   2   2  -6   -1.30    1.00
  -2   2   6   -0.30    1.40
  -1  -2   6   12.20    1.40
   1  -2  -6    9.60    1.60
  -1  -2   6   13.40    1.60
  -1  -2   6   11.00    1.30
   1  -2  -6    9.70    1.50
  -1  -2   6   12.50    1.00
   1  -2  -6   11.10    1.70
  -1   2   6   10.50    1.10
   1   2  -6   10.90    1.40
   1   2  -6    9.40    1.30
   1   2  -6   10.10    0.90
   1   2  -6   11.30    1.00
  -1   2   6    8.30    1.60
   0  -2  -6    7.00    1.40
   0  -2   6    8.30    1.40
   0  -2   6    7.90    1.50
   0  -2  -6    5.50    1.40
   0  -2  -6    5.90    1.50
   0  -2  -6    7.30    0.80
   0  -2   6    4.40    0.60
   0  -2   6    6.80    1.00
   0   2  -6    8.50    1.40
   0   2   6    8.60    1.50
   0   2   6    7.90    1.80
   0   2   6    7.90    0.80
   0   2   6    6.70    1.50
   0   2  -6    7.40    0.70
   0   2  -6    5.90    1.40
   0   2  -6    7.00    1.10
  -1  -2  -6  308.67    9.20
   1  -2   6  317.77    9.30
   1  -2   6  306.47    9.30
  -1  -2  -6  302.67    9.40
   1  -2   6  314.57    9.20
  -1  -2  -6  314.57    9.20
   1  -2   6  330.17    9.00
  -1   2  -6  304.77    9.20
   1   2   6  333.27    9.30
   1   2   6  320.47    8.60
  -1   2  -6  321.77    9.00
   1   2   6  310.87    9.40
  -2  -2  -6  112.59    4.30
   2  -2   6  118.19    4.10
   2  -2   6  111.79    4.20
   2  -2   6  116.79    3.30
  -2  -2  -6  109.49    4.10
   2  -2   6  111.59    4.40
  -2  -2  -6  107.19    4.50
   2  -2   6  112.19    4.40
   2  -2   6  115.69    3.30
   2   2   6  121.29    4.20
  -2   2  -6  121.49    4.10
  -2   2  -6  114.59    4.30
   2   2   6  120.39    4.20
   2   2   6  117.59    3.30
   2   2   6  112.99    4.50
   2   2   6  112.09    3.30
  -3  -2  -6    0.30    1.30
  -3  -2  -6    1.40    1.40
  -3  -2  -6    1.90    1.80
   3  -2   6   -0.20    1.50
   3  -2   6   -0.60    1.70
   3  -2   6    2.60    1.40
   3  -2   6    2.40    0.80
   3   2   6    0.90    1.60
  -3   2  -6   -1.80    1.70
  -3   2  -6   -1.40    1.50
   3   2   6    0.10    1.50
   3   2   6    0.40    0.70
   3   2   6   -0.20    1.40
   3   2   6   -0.60    0.70
  -3   2  -6    0.60    0.70
  -3   2  -6   -1.20    1.70
   4  -2   6  879.91   24.10
   4  -2   6  885.91   24.20
  -4  -2  -6  869.71   24.00
   4  -2   6  849.81   24.10
  -4  -2  -6  895.01   23.50
   4  -2   6  879.71   23.60
  -4  -2  -6  881.61   23.80
  -4  -2  -6  823.02   24.20
  -4   2  -6  887.31   23.60
  -4   2  -6  858.61   24.10
   4   2   6  783.62   23.90
   4   2   6  885.01   24.20
  -4   2  -6  903.81   24.10
   4   2   6  878.21   24.00
  -4   2  -6  832.72   24.10
   4   2   6  846.72   24.10
  -5  -2  -6 1840.72   51.79
   5  -2   6 1895.21   51.49
   5  -2   6 1910.51   51.99
  -5  -2  -6 1935.91   51.39
  -5  -2  -6 1855.61   51.59
   5  -2   6 1910.51   51.99
   5   2   6 1912.11   51.79
  -5   2  -6 1937.81   51.49
   5   2   6 1923.71   51.69
   5   2   6 1907.71   52.09
   5   2   6 1860.91   51.39
  -5   2  -6 1950.10   51.99
  -6  -2  -6  434.56   12.80
  -6  -2  -6  448.46   12.90
   6  -2   6  452.25   12.70
   6  -2   6  449.36   13.30
   6  -2   6  454.15   13.40
  -6   2  -6  434.56   13.30
   6   2   6  437.46   12.60
   6   2   6  440.16   13.40
   6   2   6  451.75   13.10
   6   2   6  449.76   12.90
  -6   2  -6  442.26   12.80
   7  -2   6   99.79    4.20
   7  -2   6   94.39    5.00
  -7  -2  -6   89.69    4.20
   7  -2   6   95.89    5.30
  -7  -2  -6   95.99    3.90
   7   2   6   93.59    4.70
  -7   2  -6   95.09    4.90
   7   2   6  101.59    5.30
  -7   2  -6   86.49    4.50
   7   2   6   93.49    4.20
   7   2   6   89.99    4.20
  -8  -2  -6  140.69    5.10
   8  -2   6  126.09    6.00
   8  -2   6  125.99    5.20
   8  -2   6  130.39    6.60
   8   2   6  126.39    5.70
   8   2   6  134.09    6.40
  -8   2  -6  131.09    6.10
   8   2   6  123.99    5.10
  -8   2  -6  118.29    6.60
   8   2   6  127.49    5.90
   8   2   6  120.49    5.40
   9  -2   6  100.69    5.10
   9  -2   6   97.29    6.40
   9  -2   6   90.99    5.80
  -9  -2  -6  100.59    4.90
   9   2   6   99.49    4.80
  -9   2  -6  108.19    6.00
   9   2   6  111.99    6.40
   9   2   6   94.79    5.80
  10  -2   6  103.69    8.40
  10  -2   6  105.79    5.70
 -10  -2  -6  100.79    5.30
  10  -2   6  104.89    7.20
 -10   2  -6   97.19   10.20
  10   2   6  101.39    7.00
  10   2   6   98.69    5.10
  10   2   6   95.59    6.20
  11  -2   6   50.49    5.20
 -11  -2  -6   47.30    4.90
  11  -2   6   51.49    5.40
  11  -2   6   57.69    6.50
  11   2   6   48.70    4.60
  11   2   6   44.80    4.80
 -11   2  -6   58.49    5.00
  11   2   6   50.99    4.70
  12  -2   6   -2.20    4.70
  12  -2   6   -2.40    4.10
 -12  -2  -6   -8.50    3.20
  12  -2   6    3.60    6.00
 -12   2  -6   -0.80    4.20
  12   2   6    6.90    4.90
  12   2   6   -1.20    4.00
  13  -2   6    2.60    5.00
  13  -2   6    1.00    4.10
  13  -2   6   -3.00    5.80
 -13   2  -6    4.10    5.00
  13   2   6    3.00    4.80
  13   2   6    0.20    5.40
  14  -3  -6    7.40    5.90
  14  -3  -6   -6.00    5.70
 -14  -3   6   -8.10    4.40
  14  -3  -6   -3.20    4.50
  14   3  -6    4.70    5.70
 -14   3   6    1.80    5.50
  13  -3  -6   21.70    5.10
  13  -3  -6   21.90    5.40
 -13  -3   6   35.50    4.60
  13   3  -6   27.30    4.40
 -13   3   6   31.20    4.80
 -13   3   6   33.70    5.40
  13   3  -6   24.70    5.10
 -12  -3   6   78.09    6.70
  12  -3  -6   73.49    7.60
  12  -3  -6   91.79    7.60
  12   3  -6   82.99    7.20
  12   3  -6   73.19    6.20
 -12   3   6   90.29    6.90
 -12   3   6   86.09    7.40
  11  -3  -6   88.69    6.80
  11  -3  -6   77.89    6.80
 -11  -3   6   87.69    6.10
  11   3  -6   78.49    5.60
 -11   3   6   72.59    6.80
 -11   3   6   78.29    6.40
  11   3  -6   73.59    6.40
 -10  -3   6   97.59    5.70
 -10  -3   6   89.39    5.10
  10  -3  -6   89.39    6.10
  10  -3  -6   92.39    6.30
  10   3  -6   83.39    5.10
  10   3  -6  100.89    6.10
 -10   3   6   93.79    6.20
 -10   3   6   84.59    6.20
  10   3  -6   93.79    3.40
  -9  -3   6   54.69    3.60
   9  -3  -6   59.49    5.10
   9  -3  -6   48.40    5.20
  -9  -3   6   50.29    4.80
   9   3  -6   54.09    3.90
  -9   3   6   54.09    5.10
   9   3  -6   63.99    5.00
  -9   3   6   53.19    4.80
   9   3  -6   44.20    3.60
  -8  -3   6   70.59    4.70
  -8  -3   6   70.49    3.40
   8  -3  -6   59.69    4.90
   8  -3  -6   66.69    4.90
  -8  -3   6   69.59    2.70
   8   3  -6   68.89    3.60
  -8   3   6   69.09    4.90
  -8   3   6   68.19    4.80
   8   3  -6   67.29    4.70
  -7  -3   6  330.07    9.80
   7  -3  -6  341.67   10.90
  -7  -3   6  344.07    9.60
   7  -3  -6  349.17   10.80
  -7  -3   6  355.96   10.70
  -7   3   6  336.67   10.70
  -7   3   6  335.07   10.80
   7   3  -6  348.47   10.00
   7   3  -6  347.77   10.80
  -6  -3   6  127.99    4.20
   6  -3  -6  131.19    5.40
  -6  -3   6  135.19    4.20
  -6  -3   6  136.29    5.30
   6  -3  -6  131.29    5.40
  -6   3   6  138.49    5.40
   6   3  -6  135.79    4.30
   6   3  -6  140.29    5.30
  -6   3   6  126.09    5.50
   5  -3  -6  181.98    6.30
  -5  -3   6  181.48    5.30
  -5  -3   6  185.58    6.20
   5  -3  -6  167.18    6.30
  -5  -3   6  170.38    6.10
   5  -3  -6  186.68    6.30
  -5  -3   6  173.48    5.10
  -5   3   6  173.38    6.10
   5   3  -6  175.68    5.30
   5   3  -6  180.98    5.10
   5   3  -6  184.08    6.10
   5   3  -6  169.78    6.10
  -5   3   6  178.58    6.40
  -5   3   6  177.08    6.30
   4  -3  -6  128.29    5.40
   4  -3  -6  144.69    5.10
  -4  -3   6  146.29    5.20
  -4  -3   6  129.69    4.90
   4  -3  -6  145.49    5.20
   4  -3  -6  138.29    5.60
  -4  -3   6  144.59    4.40
  -4   3   6  130.99    5.10
  -4   3   6  135.59    5.20
   4   3  -6  140.19    5.10
  -4   3   6  146.69    5.40
  -4   3   6  143.89    5.00
   4   3  -6  140.29    4.40
   4   3  -6  148.29    5.00
   3  -3  -6  637.54   18.60
  -3  -3   6  692.23   18.20
   3  -3  -6  643.94   18.70
   3  -3  -6  671.53   18.40
   3  -3  -6  648.34   18.50
  -3  -3   6  661.03   18.50
  -3  -3   6  650.03   18.30
   3  -3  -6  657.33   18.60
  -3   3   6  665.43   18.60
   3   3  -6  673.33   18.10
  -3   3   6  671.23   18.60
   3   3  -6  644.44   18.40
   2  -3  -6  875.61   24.70
  -2  -3   6  919.01   24.50
   2  -3  -6  893.91   24.80
  -2  -3   6  879.51   24.40
   2  -3  -6  880.91   24.40
   2  -3  -6  894.31   24.80
   2  -3  -6  892.11   24.90
  -2  -3   6  885.61   24.70
  -2   3   6  909.11   24.40
  -2   3   6  892.01   24.80
   2   3  -6  883.41   24.40
  -2   3   6  877.71   24.80
   2   3  -6  932.51   24.50
  -1  -3   6  997.30   27.50
  -1  -3   6 1012.70   27.30
  -1  -3   6 1019.30   27.80
   1  -3  -6  973.30   27.90
  -1  -3   6 1021.50   28.00
   1  -3  -6 1032.10   27.90
   1  -3  -6 1016.40   27.80
  -1  -3   6 1028.10   27.30
   1  -3  -6  978.90   27.60
   1  -3  -6  969.40   27.80
   1   3  -6 1043.50   27.50
  -1   3   6 1022.30   27.90
   1   3  -6 1004.90   27.80
  -1   3   6 1010.50   27.80
  -1   3   6 1006.40   27.40
   1   3  -6 1023.70   27.60
  -1   3   6 1020.10   27.80
   0  -3  -6   10.60    2.00
   0  -3  -6   11.70    2.00
   0  -3   6   14.50    1.60
   0  -3   6    7.70    2.00
   0  -3   6   11.20    1.80
   0  -3  -6   16.20    1.80
   0  -3   6   14.80    1.70
   0  -3  -6   14.60    1.10
   0  -3   6   12.40    1.20
   0   3   6   12.80    1.10
   0   3  -6   12.00    1.10
   0   3   6   13.30    1.70
   0   3   6   14.00    1.60
   0   3   6   13.70    2.20
   0   3  -6   16.10    1.60
   1  -3   6  156.58    5.70
  -1  -3  -6  157.38    5.70
   1  -3   6  166.78    4.70
   1  -3   6  161.68    5.10
  -1  -3  -6  163.78    5.80
   1  -3   6  164.18    5.50
   1  -3   6  162.88    4.70
  -1  -3  -6  161.18    5.40
  -1   3  -6  163.78    5.10
   1   3   6  152.98    5.50
   1   3   6  158.58    5.60
  -1   3  -6  161.28    5.40
   1   3   6  162.28    5.50
   2  -3   6  122.99    3.70
   2  -3   6  117.59    4.60
  -2  -3  -6  120.79    4.30
   2  -3   6  117.19    4.30
   2  -3   6  123.29    3.70
   2  -3   6  123.09    4.60
  -2  -3  -6  113.79    4.90
   2  -3   6  117.89    4.90
  -2  -3  -6  113.39    4.80
   2   3   6  123.49    4.60
  -2   3  -6  120.49    4.30
  -2   3  -6  115.49    4.70
   2   3   6  120.29    4.80
  -3  -3  -6  358.66   10.40
  -3  -3  -6  345.57   10.70
   3  -3   6  369.16   10.80
   3  -3   6  362.16   10.00
   3  -3   6  373.56   10.60
  -3  -3  -6  346.57   10.90
   3  -3   6  357.16   10.20
   3  -3   6  345.77   10.80
   3   3   6  363.16   10.70
  -3   3  -6  338.27   10.70
   3   3   6  367.76   10.80
  -3   3  -6  361.86   10.80
  -3   3  -6  363.16   10.50
   4  -3   6  134.49    4.40
   4  -3   6  142.19    5.20
  -4  -3  -6  132.99    4.70
   4  -3   6  130.29    5.40
  -4   3  -6  129.79    5.40
  -4   3  -6  130.09    5.20
   4   3   6  141.09    5.50
   4   3   6  129.79    5.20
  -5  -3  -6   69.09    2.50
   5  -3   6   68.89    4.20
   5  -3   6   70.29    4.20
  -5  -3  -6   65.49    3.20
   5  -3   6   73.79    3.10
   5   3   6   67.09    4.10
   5   3   6   70.99    4.30
  -5   3  -6   63.99    3.00
   5   3   6   65.99    2.60
   5   3   6   64.09    3.30
  -5   3  -6   72.39    4.30
   6  -3   6  115.69    5.60
   6  -3   6  118.89    4.40
  -6  -3  -6  121.29    4.40
  -6  -3  -6  119.79    4.00
   6  -3   6  116.69    5.60
   6   3   6  122.89    5.70
  -6   3  -6  115.19    5.50
  -6   3  -6  116.79    4.40
   6   3   6  117.09    5.30
   6   3   6  120.59    4.60
   6   3   6  116.79    4.10
  -7  -3  -6  316.77    9.70
  -7  -3  -6  326.17    9.60
   7  -3   6  342.87   10.90
   7  -3   6  323.37    9.90
   7  -3   6  331.67   10.80
  -7   3  -6  314.67    9.90
   7   3   6  332.97    9.90
   7   3   6  324.27    9.70
   7   3   6  325.57   10.60
   7   3   6  331.57   10.80
  -7   3  -6  327.57   10.70
   8  -3   6  330.17   11.20
   8  -3   6  336.67   11.30
   8  -3   6  322.47   10.20
  -8  -3  -6  332.77    9.80
   8   3   6  336.87   10.10
  -8   3  -6  328.27   11.00
   8   3   6  314.37   10.20
   8   3   6  320.67   10.10
   8   3   6  331.47   11.30
   8   3   6  334.67   10.90
   9  -3   6   25.30    5.10
   9  -3   6   20.10    2.70
  -9  -3  -6   15.10    2.20
   9   3   6   15.60    2.40
   9   3   6   22.00    5.10
   9   3   6   15.90    3.20
  10  -3   6   -2.00    3.30
  10  -3   6    1.80    4.10
 -10  -3  -6   -3.30    2.30
  10  -3   6    3.40    2.70
  10   3   6   -1.70    2.50
 -10   3  -6    0.90    3.60
  10   3   6    5.00    3.50
  10   3   6    4.20    3.50
  11  -3   6   95.89    7.30
  11  -3   6   87.59    8.00
 -11  -3  -6   87.79    6.20
  11  -3   6   94.29    6.10
  11   3   6   90.69    7.90
  11   3   6   97.39    7.30
 -11   3  -6   97.69    7.90
  12  -3   6  113.99    8.20
  12  -3   6  118.19    8.80
  12  -3   6  116.59    9.60
 -12   3  -6  115.59    8.80
  12   3   6   99.89    8.30
  12   3   6  114.09    9.30
  13  -3   6   -6.10    5.80
  13  -3   6   -0.20    5.10
  13   3   6    0.80    6.00
  13   3   6   -1.50    5.10
 -13   3  -6   -3.40    5.70
  14  -4  -6  281.37   14.30
  14  -4  -6  263.27   13.40
 -14  -4   6  268.87   11.90
  14  -4  -6  268.37   12.50
 -14   4   6  300.37   14.80
  14   4  -6  303.37   14.50
  13  -4  -6   37.80    5.80
  13  -4  -6   52.39    6.50
 -13  -4   6   59.09    5.40
  13   4  -6   43.20    5.80
 -13   4   6   60.79    6.30
 -13   4   6   50.49    5.80
  12  -4  -6   39.40    5.30
 -12  -4   6   45.80    4.40
  12  -4  -6   38.90    5.40
 -12   4   6   47.80    5.30
  12   4  -6   36.50    5.10
 -12   4   6   41.90    5.00
 -11  -4   6    4.20    6.00
  11  -4  -6   -2.30    4.30
  11  -4  -6    0.30    3.90
 -11   4   6    1.60    3.90
  11   4  -6    2.30    2.90
 -11   4   6    5.60    3.60
  11   4  -6   -3.10    3.90
  10  -4  -6   18.20    4.00
 -10  -4   6   22.30    3.50
  10  -4  -6   16.40    3.90
 -10   4   6   25.40    4.00
 -10   4   6   22.90    4.00
  10   4  -6   21.10    2.70
  10   4  -6   27.10    4.10
   9  -4  -6   20.40    3.80
  -9  -4   6   24.90    3.20
  -9  -4   6   22.20    3.20
   9  -4  -6   17.60    3.40
   9   4  -6   15.80    3.20
   9   4  -6   24.50    2.40
  -9   4   6   25.80    3.50
  -9   4   6   20.10    3.40
   8  -4  -6  671.03   19.30
   8  -4  -6  667.93   19.30
  -8  -4   6  614.74   18.10
  -8  -4   6  657.23   19.00
   8   4  -6  622.34   18.70
   8   4  -6  661.13   19.20
  -8   4   6  664.93   19.40
  -8   4   6  656.33   19.20
   7  -4  -6  285.67    9.40
  -7  -4   6  255.07    8.00
   7  -4  -6  274.37    9.40
  -7  -4   6  285.47    9.20
   7   4  -6  278.87    8.20
   7   4  -6  273.57    9.30
  -7   4   6  275.97    9.20
  -7   4   6  269.87    9.40
   6  -4  -6   16.00    2.60
   6  -4  -6   16.60    2.60
  -6  -4   6   15.50    1.40
  -6  -4   6   15.90    2.40
  -6   4   6   14.60    2.80
  -6   4   6   16.50    2.50
   6   4  -6   16.30    1.50
   6   4  -6   15.00    2.40
   5  -4  -6  146.69    5.90
  -5  -4   6  151.18    4.50
  -5  -4   6  145.29    4.50
  -5  -4   6  150.48    5.70
   5  -4  -6  148.99    5.90
   5   4  -6  147.39    4.50
   5   4  -6  153.28    5.60
  -5   4   6  149.88    5.70
  -5   4   6  151.78    6.20
  -5   4   6  151.68    6.10
  -4  -4   6  106.29    4.50
  -4  -4   6  116.99    3.80
  -4  -4   6  106.89    3.40
   4  -4  -6  112.09    4.70
   4  -4  -6  112.39    4.80
  -4  -4   6  112.09    4.80
   4   4  -6  100.49    4.60
  -4   4   6  115.09    5.00
  -4   4   6  113.59    5.10
  -4   4   6  112.69    4.50
   4   4  -6  113.29    4.60
   4   4  -6  114.99    3.40
   4   4  -6  110.29    3.70
  -3  -4   6  213.08    6.90
   3  -4  -6  215.78    6.90
  -3  -4   6  213.08    6.20
  -3  -4   6  230.38    6.60
  -3  -4   6  223.48    6.20
  -3  -4   6  219.98    7.20
   3  -4  -6  226.58    7.30
  -3   4   6  216.18    7.40
   3   4  -6  220.48    6.50
  -3   4   6  223.58    6.80
   3   4  -6  202.78    7.10
   3   4  -6  223.38    7.00
  -3   4   6  225.98    7.30
  -2  -4   6   46.30    3.20
   2  -4  -6   50.39    3.70
  -2  -4   6   52.99    3.20
   2  -4  -6   54.89    3.30
   2  -4  -6   46.60    2.70
  -2  -4   6   54.49    2.10
  -2  -4   6   49.50    2.10
  -2  -4   6   50.99    2.90
  -2   4   6   52.49    3.40
  -2   4   6   52.29    3.70
   2   4  -6   49.00    3.20
   2   4  -6   57.39    3.00
  -2   4   6   51.29    2.60
   2   4  -6   51.19    2.70
  -1  -4   6    7.70    1.20
  -1  -4   6    5.10    1.40
  -1  -4   6    5.90    1.30
  -1  -4   6    5.70    1.80
  -1  -4   6    8.70    1.10
  -1  -4   6    6.20    2.20
   1  -4  -6    6.10    2.00
   1  -4  -6    5.30    1.20
   1  -4  -6    4.70    1.60
   1   4  -6    9.10    1.40
  -1   4   6    6.00    1.70
  -1   4   6    6.50    1.10
  -1   4   6    4.70    1.90
  -1   4   6    4.70    1.80
   1   4  -6    7.60    1.50
   0  -4  -6  245.48    9.60
   0  -4   6  228.08    6.70
   0  -4   6  203.98    7.40
   0  -4  -6  219.98    6.30
   0  -4   6  224.08    6.70
   0  -4   6  218.78    6.60
   0  -4   6  222.38    7.00
   0  -4   6  230.48    7.20
   0  -4   6  210.28    7.10
   0  -4  -6  222.78    7.20
   0   4   6  219.18    7.30
   0   4   6  225.28    7.40
   0   4   6  223.88    7.10
   0   4   6  223.08    6.30
   0   4  -6  230.08    6.70
   1  -4   6   23.90    2.80
  -1  -4  -6   18.40    2.00
   1  -4   6   24.90    2.30
   1  -4   6   22.60    2.00
   1  -4   6   21.00    2.50
   1  -4   6   22.10    1.90
   1  -4   6   21.10    2.30
   1   4   6   26.10    2.60
   1   4   6   23.30    2.40
   1   4   6   26.60    2.60
   2  -4   6    9.80    1.70
   2  -4   6   12.10    1.30
   2  -4   6   13.60    2.80
   2  -4   6   11.70    1.40
   2  -4   6   12.60    2.10
   2  -4   6    8.00    1.80
   2  -4   6    8.30    1.80
  -2  -4  -6   11.50    1.80
   2   4   6    9.00    2.00
   2   4   6   11.80    1.60
   2   4   6   10.60    2.00
   3  -4   6    0.10    2.00
   3  -4   6    3.60    1.90
   3  -4   6    1.30    1.70
   3  -4   6    3.20    1.40
[truncated: 504,574 more chars]
