# Supplementary material for: A Redox Transmetalation Step in Nickel-Catalyzed C–C Coupling Reactions
Source: ACS Catal. 2023 Apr 24;13(9):6375–81. doi: 10.1021/acscatal.2c06015 (PMC10167653; doi:10.1021/acscatal.2c06015)
Supplement: Supplementary file 3 — cs2c06015_si_003.txt [file cs2c06015_si_003.txt]

29
(DMA)AgPhNO2
C      -3.988100    0.717900   -0.015700
C      -4.751600   -0.433500   -0.052100
C      -4.112400   -1.670000   -0.060200
C      -2.726100   -1.745100   -0.036700
C      -1.903600   -0.605700   -0.010400
C      -2.599900    0.600700   -0.000200
H      -4.443300    1.697500   -0.003100
H      -5.831700   -0.368600   -0.073800
H      -4.699900   -2.580700   -0.084200
H      -2.267700   -2.727100   -0.038500
Ag      0.150700   -0.776800    0.014600
N      -1.865400    1.886100    0.035300
O      -2.495800    2.896000    0.287800
O      -0.665000    1.896100   -0.193700
O       2.267600   -1.133000    0.045300
C       3.376700   -0.574700    0.033300
N       3.502300    0.755300   -0.048300
C       4.610800   -1.433900    0.112500
C       4.769100    1.460600   -0.056300
C       2.300300    1.574900   -0.128300
H       2.596500    2.618400   -0.208300
H       1.698300    1.310900   -0.998400
H       1.676300    1.452900    0.758100
H       4.873000    2.035100   -0.978800
H       4.817300    2.152700    0.786600
H       5.603800    0.771200    0.016500
H       4.286400   -2.468600    0.160900
H       5.246500   -1.295300   -0.762500
H       5.198700   -1.199100    1.000400

45
LNi(DMA) 
C      -1.347200   -2.603500   -0.361400
C      -2.532300   -0.637500   -0.044900
C      -3.766200   -1.319600    0.011900
C      -3.727400   -2.722900   -0.134800
C      -2.529500   -3.362900   -0.322800
H      -0.380300   -3.069000   -0.510700
C      -2.441900    0.781200    0.078900
C      -4.945900   -0.567100    0.206100
H      -4.656000   -3.281500   -0.099100
H      -2.477600   -4.436400   -0.442300
C      -4.850100    0.796900    0.330100
C      -3.621700    1.485000    0.269800
H      -5.901600   -1.074500    0.251800
H      -5.751800    1.379000    0.478800
H      -3.586200    2.558600    0.368900
N      -1.350700   -1.294000   -0.224300
N      -1.154100    1.246000   -0.016900
Ni      0.149400   -0.032300   -0.259100
C      -0.778900    2.560000    0.112100
C       0.695900    2.654600   -0.057400
C       1.339600    1.432000   -0.286500
C       1.372000    3.864900   -0.021600
C       2.715200    1.471500   -0.513400
C       2.746000    3.877500   -0.229700
H       0.809200    4.773600    0.160800
C       3.410300    2.681500   -0.482400
H       3.296200    4.810200   -0.208600
H       4.479200    2.691600   -0.666500
O      -1.522100    3.507100    0.324100
H       3.270200    0.564500   -0.741800
C       2.397400   -1.557300    0.435000
O       1.520700   -1.370600   -0.432400
C       2.255700   -0.997800    1.819900
N       3.493400   -2.269900    0.136000
C       4.541300   -2.556500    1.097500
C       3.660200   -2.854900   -1.182700
H       4.630700   -1.760500    1.831600
H       4.366100   -3.503800    1.614500
H       5.488400   -2.628700    0.563200
H       3.699200   -3.944100   -1.108600
H       2.827500   -2.563100   -1.813700
H       4.592800   -2.502500   -1.626400
H       2.467600   -1.749100    2.580800
H       2.940100   -0.156800    1.949500
H       1.240900   -0.621700    1.933100

74
LNiDMA-DMAAgPhNO2 adduct
C       0.165300    3.278200    0.218900
C       2.259800    2.298600    0.361000
C       2.903400    3.461500   -0.102000
C       2.079900    4.565000   -0.421900
C       0.722600    4.474900   -0.267500
H      -0.903600    3.169600    0.347600
C       2.979800    1.111800    0.688900
C       4.312900    3.451700   -0.220200
H       2.539300    5.474300   -0.792800
H       0.067300    5.296900   -0.518900
C       5.003600    2.319400    0.130400
C       4.361200    1.148500    0.586600
H       4.824200    4.338400   -0.574400
H       6.084700    2.313200    0.057400
H       4.936800    0.276200    0.854700
N       0.906300    2.234000    0.518900
N       2.154500    0.075000    1.064100
Ni      0.343100    0.447600    1.078400
C       2.570700   -1.185000    1.386100
C       1.383200   -2.029700    1.678100
C       0.152200   -1.374800    1.538300
C       1.482300   -3.378000    1.988800
C      -1.003900   -2.140100    1.700500
C       0.318700   -4.118900    2.159000
H       2.465400   -3.826900    2.083900
C      -0.918300   -3.499300    2.007400
H       0.370400   -5.174100    2.397400
H      -1.825800   -4.082000    2.119200
O       3.734200   -1.583800    1.398400
H      -1.985800   -1.693900    1.553200
C      -2.076300    0.853900    2.411700
O      -1.514700    0.896300    1.293300
C      -1.289800    0.670400    3.678000
N      -3.402900    0.986400    2.472500
C      -4.186000    0.857100    3.684900
C      -4.142500    1.187800    1.232500
H      -3.579700    0.493900    4.508500
H      -4.630300    1.815400    3.963900
H      -4.991400    0.140600    3.516700
H      -5.147900    1.521500    1.483300
H      -3.652400    1.941600    0.617600
H      -4.197100    0.261300    0.656000
H      -1.594300    1.381300    4.445600
H      -1.423400   -0.344700    4.057000
H      -0.234100    0.802000    3.448800
C      -4.352800    1.116200   -2.089500
C      -5.399000    0.215000   -2.027500
C      -5.124200   -1.118900   -1.728400
C      -3.816500   -1.538800   -1.521100
C      -2.711300   -0.667600   -1.592300
C      -3.057500    0.651000   -1.866500
H      -4.520000    2.162800   -2.303500
H      -6.413800    0.543700   -2.211900
H      -5.936100   -1.834900   -1.666900
H      -3.645900   -2.586400   -1.298600
Ag     -0.777100   -1.385900   -1.329200
N      -2.013000    1.693900   -1.876200
O      -2.369000    2.844900   -1.647300
O      -0.856300    1.391400   -2.100300
O       1.046500   -2.521600   -1.515600
C       2.282200   -2.399700   -1.535300
N       2.882600   -1.253100   -1.885600
C       3.143700   -3.574500   -1.172500
C       4.332900   -1.144600   -1.920200
C       2.055300   -0.124600   -2.286200
H       2.700700    0.716000   -2.533900
H       1.434200   -0.374100   -3.148800
H       1.391300    0.178100   -1.472000
H       4.600600   -0.093100   -1.992000
H       4.766500   -1.534400   -0.999500
H       4.756500   -1.674100   -2.778200
H       2.494000   -4.433100   -1.028600
H       3.878700   -3.784900   -1.951100
H       3.678800   -3.360500   -0.244400

74
LNiDMA-DMAAgPhNO2 C-transferTS
C      -2.079800    2.518600    0.872700
C       0.073100    2.258700    1.696100
C       0.108900    3.577000    2.189600
C      -1.049300    4.363600    1.998100
C      -2.144800    3.832500    1.369700
H      -2.906000    2.065900    0.333900
C       1.145600    1.341100    1.909100
C       1.276100    4.014000    2.859400
H      -1.058600    5.384200    2.363700
H      -3.045700    4.411800    1.222500
C       2.318400    3.139000    3.028500
C       2.269700    1.803500    2.573800
H       1.326000    5.029500    3.233100
H       3.211700    3.471800    3.543800
H       3.093100    1.129000    2.754600
N      -1.003000    1.774800    1.012100
N       0.870500    0.079100    1.428400
Ni     -0.699700   -0.039200    0.359200
C       1.706500   -0.989900    1.474100
C       1.011100   -2.164100    0.883100
C      -0.185200   -1.864800    0.208400
C       1.469300   -3.463700    1.054100
C      -0.917400   -2.947200   -0.286500
C       0.721100   -4.522900    0.554200
H       2.391300   -3.624800    1.603000
C      -0.472700   -4.257700   -0.112700
H       1.055300   -5.544700    0.687200
H      -1.061900   -5.080000   -0.505000
O       2.852400   -1.023900    1.932600
H      -1.859200   -2.781600   -0.799500
C      -2.849500   -1.537100    1.660800
O      -2.812400   -0.580400    0.871700
C      -1.969200   -1.591300    2.883600
N      -3.668600   -2.592500    1.454600
C      -3.603800   -3.771800    2.303900
C      -4.508500   -2.644500    0.272200
H      -2.523400   -4.209200    2.311300
H      -3.938900   -3.514400    3.379900
H      -4.325700   -4.555900    1.846100
H      -5.550700   -2.813500    0.551700
H      -4.423900   -1.696700   -0.258000
H      -4.189200   -3.456800   -0.389300
H      -2.527000   -1.891200    3.772100
H      -1.163900   -2.321700    2.721900
H      -1.514000   -0.608200    3.027900
C      -2.429400    2.508100   -2.741500
C      -3.525900    1.744600   -3.108000
C      -3.534100    0.386000   -2.811200
C      -2.454100   -0.195800   -2.157000
C      -1.324100    0.528400   -1.743200
C      -1.373900    1.882100   -2.091800
H      -2.378400    3.567200   -2.953300
H      -4.358900    2.203300   -3.625100
H      -4.384500   -0.223600   -3.095200
H      -2.499500   -1.256000   -1.940700
Ag      0.661100   -0.387800   -1.785600
N      -0.262100    2.780000   -1.703900
O      -0.517200    3.959700   -1.544700
O       0.854900    2.310900   -1.556800
O       2.590300   -1.356500   -2.041400
C       3.616000   -1.390600   -1.332500
N       4.212300   -0.282900   -0.877100
C       4.221500   -2.717000   -0.972100
C       5.315900   -0.337500    0.069600
C       3.552800    0.998100   -1.064200
H       4.285000    1.795300   -0.950600
H       3.116900    1.056400   -2.059000
H       2.758200    1.142400   -0.325500
H       5.813600    0.630600    0.070400
H       4.951400   -0.556900    1.075500
H       6.044400   -1.089200   -0.228800
H       3.587200   -3.499900   -1.377800
H       5.233500   -2.815400   -1.368300
H       4.267800   -2.806800    0.115700

74
LNiDMA-DMAAgPhNO2 transfer product 
C      -3.466100    0.832800   -0.385200
C      -1.661800    2.150100   -0.980500
C      -2.490400    3.103000   -1.605500
C      -3.881000    2.856700   -1.595300
C      -4.366300    1.735300   -0.981400
H      -3.828500   -0.056100    0.115600
C      -0.250200    2.336300   -0.902600
C      -1.894900    4.245000   -2.191100
H      -4.547000    3.568300   -2.069900
H      -5.425500    1.522200   -0.946600
C      -0.535000    4.403600   -2.127800
C       0.298900    3.465400   -1.484200
H      -2.525600    4.978400   -2.678500
H      -0.078600    5.278600   -2.574400
H       1.364000    3.630300   -1.418200
N      -2.163100    1.019000   -0.396400
N       0.380900    1.324000   -0.213300
Ni     -0.736900   -0.104600    0.340300
C       1.656300    1.346800    0.229500
C       1.956600    0.074800    0.954500
C       0.919400   -0.885400    0.981200
C       3.170700   -0.116400    1.599600
C       1.212200   -2.099300    1.623100
C       3.413200   -1.317200    2.262100
H       3.902600    0.684900    1.579200
C       2.441200   -2.312400    2.251200
H       4.353900   -1.480900    2.774200
H       2.632600   -3.257200    2.746500
O       2.479900    2.259900    0.095100
H       0.460200   -2.880000    1.663000
C      -0.296800    2.249300    2.742000
O      -1.317600    1.576500    2.629100
C      -0.175600    3.616200    2.114700
N       0.777300    1.818500    3.455000
C       2.018400    2.560500    3.555500
C       0.689600    0.587600    4.212100
H       2.805500    1.864200    3.847300
H       2.305500    2.989400    2.596000
H       1.966800    3.353900    4.308500
H       1.053800    0.756100    5.228600
H      -0.350300    0.275100    4.251600
H       1.287700   -0.204200    3.751600
H       0.029000    4.372500    2.875800
H       0.636800    3.649800    1.386000
H      -1.113800    3.842700    1.613600
C      -3.515900   -3.356000    0.508900
C      -3.592000   -3.575200    1.868100
C      -2.814700   -2.791600    2.723000
C      -1.958600   -1.828300    2.214800
C      -1.818700   -1.580700    0.835400
C      -2.634300   -2.381300    0.035500
H      -4.115600   -3.919800   -0.192400
H      -4.252000   -4.337200    2.261300
H      -2.884800   -2.935100    3.795000
H      -1.379400   -1.219700    2.900100
Ag      0.562900   -1.614600   -1.234600
N      -2.683200   -2.174500   -1.418900
O      -3.743900   -2.355800   -1.979900
O      -1.673200   -1.827100   -2.030600
O       2.230600   -1.801200   -2.692400
C       3.254800   -1.391700   -2.098200
N       3.584800   -0.099200   -2.144700
C       4.103200   -2.359100   -1.321000
C       4.742000    0.483200   -1.488300
C       2.703900    0.799600   -2.878500
H       3.049500    1.819500   -2.726500
H       2.697600    0.555200   -3.940600
H       1.679700    0.718400   -2.504300
H       5.482600    0.800500   -2.226600
H       4.417800    1.345500   -0.903500
H       5.200300   -0.234400   -0.813700
H       3.721200   -3.358100   -1.511300
H       5.153100   -2.307800   -1.608900
H       4.026400   -2.142700   -0.252700

43
LNiPhNO2
C      -1.316900   -2.511000   -0.125200
C      -2.532700   -0.536300   -0.089900
C      -3.761800   -1.226600   -0.112600
C      -3.706000   -2.635700   -0.138500
C      -2.493900   -3.277100   -0.143400
H      -0.340500   -2.982500   -0.135100
C      -2.469400    0.887000   -0.059100
C      -4.959500   -0.474400   -0.106500
H      -4.632000   -3.199000   -0.153800
H      -2.425700   -4.355700   -0.162200
C      -4.888600    0.894100   -0.080100
C      -3.660200    1.589300   -0.056500
H      -5.911200   -0.990800   -0.121700
H      -5.803300    1.473900   -0.075100
H      -3.639000    2.667900   -0.035600
N      -1.337900   -1.194700   -0.099900
N      -1.175100    1.364900   -0.038600
Ni      0.187300    0.089600   -0.006200
C      -0.812600    2.692200   -0.064600
C       0.672500    2.785700   -0.059100
C       1.383200    1.581900   -0.064900
C       1.322400    4.011200   -0.037200
C       2.770700    1.624100   -0.043000
C       2.710000    4.047000   -0.013900
H       0.720500    4.912700   -0.033300
C       3.425800    2.855900   -0.013100
H       3.232900    4.994700    0.005700
H       4.509000    2.878400    0.006600
O      -1.568900    3.646600   -0.093900
H       3.364200    0.717700   -0.053100
C       1.581300   -1.041500   -0.616200
C       2.240200   -1.753700    0.374200
C       2.008800   -1.268700   -1.923500
C       3.282100   -2.649600    0.159400
C       3.041800   -2.162100   -2.182100
H       1.546300   -0.734200   -2.744800
C       3.682500   -2.850900   -1.148100
H       3.745100   -3.156400    0.995200
H       3.364000   -2.322300   -3.204100
H       4.489600   -3.536200   -1.369300
N       1.781600   -1.506200    1.728500
O       0.832500   -0.715900    1.850500
O       2.303500   -2.056900    2.666700

43
LNiPhNO2 transition state
C       2.013400   -2.250900   -0.831200
C       2.626400   -0.120900   -0.146800
C       3.969900   -0.511000    0.040100
C       4.296800   -1.853500   -0.245400
C       3.329000   -2.720100   -0.682500
H       1.222800   -2.906700   -1.176300
C       2.199400    1.221500    0.101800
C       4.903000    0.449100    0.495500
H       5.321400   -2.183700   -0.116000
H       3.555700   -3.751800   -0.912600
C       4.479300    1.729500    0.742300
C       3.140900    2.130400    0.551400
H       5.935700    0.157200    0.641100
H       5.190900    2.467200    1.092800
H       2.835100    3.146500    0.750700
N       1.674800   -1.004500   -0.569800
N       0.866300    1.421800   -0.158000
Ni     -0.138600   -0.134200   -0.651600
C       0.141400    2.526200    0.160300
C      -1.291300    2.286800   -0.210200
C      -1.696800    0.984100   -0.535300
C      -2.173200    3.348300   -0.344500
C      -2.975700    0.771800   -1.035000
C      -3.457000    3.130900   -0.830100
H      -1.813500    4.339100   -0.091100
C      -3.846000    1.847000   -1.193300
H      -4.146300    3.958200   -0.940700
H      -4.840100    1.671600   -1.585700
O       0.541300    3.574300    0.649300
H      -3.316400   -0.224900   -1.290000
C      -1.348100   -0.612100    0.726600
C      -1.960100   -1.839600    0.485700
C      -1.388100   -0.134300    2.037500
C      -2.630100   -2.581100    1.455600
C      -2.028400   -0.863400    3.025600
H      -0.932700    0.822000    2.267600
C      -2.663400   -2.078500    2.740000
H      -3.081800   -3.527200    1.190300
H      -2.048800   -0.478800    4.037900
H      -3.169100   -2.625300    3.524100
N      -1.829600   -2.376200   -0.847400
O      -1.081200   -1.760700   -1.629600
O      -2.417600   -3.383000   -1.165600

43
LNiPhNO2 product 
C      -3.060000   -1.722700   -0.907800
C      -2.617300    0.455300   -0.216400
C      -4.000400    0.730000   -0.088900
C      -4.905300   -0.304100   -0.404900
C      -4.445500   -1.528300   -0.814600
H      -2.649500   -2.676700   -1.221000
C      -1.615700    1.441900    0.076100
C      -4.414200    2.005900    0.349900
H      -5.968300   -0.110700   -0.314900
H      -5.120300   -2.335800   -1.061800
C      -3.457400    2.939000    0.643300
C      -2.078700    2.676000    0.514800
H      -5.471400    2.218000    0.451300
H      -3.755800    3.921300    0.989000
H      -1.367000    3.445100    0.759900
N      -2.191100   -0.773500   -0.622900
N      -0.305600    1.030000   -0.134600
Ni     -0.247200   -0.869400   -0.569600
C       0.729600    1.902600   -0.013600
C       2.108700    1.436900   -0.448100
C       2.585000    0.124200   -0.523300
C       2.980800    2.467500   -0.804300
C       3.881800   -0.128000   -0.969800
C       4.269400    2.216200   -1.245700
H       2.607700    3.479000   -0.719200
C       4.726400    0.908000   -1.333300
H       4.915700    3.040200   -1.520300
H       5.731800    0.694500   -1.673100
O       0.639500    3.068600    0.362300
H       4.228700   -1.154700   -1.010000
C       1.772100   -1.073000   -0.185400
C       1.392000   -1.489900    1.113100
C       1.402700   -1.938500   -1.245800
C       0.706400   -2.669600    1.362500
C       0.657300   -3.104100   -1.004300
H       1.719000   -1.683200   -2.249000
C       0.331500   -3.483000    0.298000
H       0.460700   -2.917300    2.385100
H       0.371600   -3.728500   -1.840900
H      -0.216700   -4.397000    0.480400
N       1.737800   -0.680000    2.293200
O       2.750100   -0.014400    2.242000
O       0.992000   -0.761800    3.249900

43
LNiPhNO2anion
C      -1.088200   -2.527300   -0.375900
C      -2.480800   -0.692300   -0.153200
C      -3.642200   -1.495200   -0.162300
C      -3.454400   -2.889500   -0.284500
C      -2.189000   -3.403500   -0.386600
H      -0.072400   -2.896500   -0.457100
C      -2.546100    0.733900   -0.017000
C      -4.904300   -0.869000   -0.045400
H      -4.323800   -3.538800   -0.291700
H      -2.018400   -4.468400   -0.474800
C      -4.958200    0.499400    0.076400
C      -3.808900    1.309900    0.093600
H      -5.802900   -1.475200   -0.050200
H      -5.925000    0.983100    0.167400
H      -3.885700    2.381400    0.196100
N      -1.229900   -1.223300   -0.268700
N      -1.318500    1.319100   -0.016400
Ni      0.167300    0.159200   -0.193700
C      -1.079300    2.659200    0.069800
C       0.392200    2.893500    0.015900
C       1.200600    1.747800   -0.120500
C       0.910400    4.179700    0.097500
C       2.581000    1.971200   -0.166100
C       2.285600    4.367000    0.048600
H       0.219200    5.009900    0.200000
C       3.114800    3.256400   -0.081700
H       2.710000    5.362900    0.113000
H       4.191500    3.392000   -0.117000
O      -1.919300    3.552100    0.172000
H       3.264100    1.133300   -0.269400
C       1.676800   -0.933400   -0.500500
C       2.382400   -1.683900    0.440300
C       2.205300   -1.026400   -1.807000
C       3.518000   -2.450500    0.171000
C       3.316800   -1.791100   -2.119400
H       1.728100   -0.454000   -2.596100
C       3.986800   -2.510700   -1.125800
H       4.003400   -2.981700    0.977800
H       3.678000   -1.824400   -3.142200
H       4.861200   -3.103600   -1.364600
N       1.923400   -1.691200    1.840200
O       0.815200   -1.257300    2.092200
O       2.672700   -2.155200    2.691200

43
LNiPhNO2anion transition state 
C       2.073000   -2.301500   -0.560300
C       2.688900   -0.126200   -0.034700
C       4.028900   -0.497600    0.200100
C       4.361900   -1.858000    0.004400
C       3.394800   -2.749100   -0.379800
H       1.276200   -2.979200   -0.842800
C       2.241300    1.227400    0.107500
C       4.944500    0.496300    0.616000
H       5.385900   -2.178300    0.165500
H       3.623400   -3.795600   -0.533600
C       4.499800    1.786700    0.783400
C       3.168200    2.169900    0.540800
H       5.978000    0.224800    0.798800
H       5.200100    2.548300    1.109300
H       2.847600    3.191400    0.677800
N       1.735200   -1.036800   -0.393600
N       0.926800    1.389500   -0.217300
Ni      0.013200   -0.205900   -0.681600
C       0.163500    2.475200    0.101100
C      -1.239300    2.195700   -0.287800
C      -1.550000    0.851900   -0.670200
C      -2.164300    3.222700   -0.381200
C      -2.822000    0.672000   -1.273100
C      -3.425300    2.990000   -0.916200
H      -1.850500    4.211600   -0.062700
C      -3.727500    1.709400   -1.391200
H      -4.150600    3.791000   -0.996000
H      -4.693600    1.518000   -1.846500
O       0.550800    3.525700    0.619900
H      -3.104400   -0.318200   -1.615800
C      -1.615400   -0.429700    0.675600
C      -2.100200   -1.725800    0.412500
C      -1.999000    0.145800    1.892500
C      -2.985500   -2.393400    1.275500
C      -2.743800   -0.560000    2.820000
H      -1.684500    1.165300    2.101500
C      -3.283800   -1.815100    2.488300
H      -3.399200   -3.345500    0.969600
H      -2.931300   -0.135800    3.800300
H      -3.940000   -2.324500    3.184100
N      -1.613200   -2.399000   -0.715300
O      -0.857700   -1.743900   -1.502100
O      -1.908100   -3.582000   -0.952600

27
DMAAgC6F5
C      -2.913800    1.478100    0.009100
C      -3.906800    0.512500    0.062200
C      -3.560700   -0.829800    0.072200
C      -2.219700   -1.182100    0.028800
C      -1.199200   -0.252800   -0.025000
C      -1.589700    1.071600   -0.033200
Ag      0.795900   -0.719400   -0.089000
O       2.904400   -1.047500   -0.147300
C       3.961800   -0.414200    0.012500
N       3.999900    0.924500    0.032800
C       5.238700   -1.193800    0.176600
C       5.200400    1.700900    0.284000
C       2.778900    1.691900   -0.176800
H       3.051200    2.736600   -0.312300
H       2.251800    1.349800   -1.067900
H       2.099100    1.613400    0.674700
H       5.451200    2.305100   -0.590100
H       5.034900    2.370400    1.129800
H       6.043000    1.058900    0.517600
H       4.999500   -2.244300    0.044600
H       5.987900   -0.894900   -0.556400
H       5.658800   -1.047300    1.172500
F      -3.247400    2.767300   -0.000300
F      -0.659800    2.049300   -0.084000
F      -1.940400   -2.494300    0.041400
F      -4.518500   -1.752400    0.123500
F      -5.185000    0.872300    0.103500

72
LNiDMA-DMAAgC6F5Adduct
C       0.205800    3.321700    0.254000
C       2.371700    2.503600    0.150200
C       2.872800    3.720400   -0.352100
C       1.940400    4.762800   -0.551200
C       0.617500    4.567000   -0.253900
H      -0.832400    3.121300    0.489500
C       3.213900    1.374600    0.381200
C       4.257800    3.823500   -0.619000
H       2.287900    5.712400   -0.942300
H      -0.116000    5.346400   -0.405700
C       5.066400    2.744000   -0.369500
C       4.568700    1.521300    0.129400
H       4.658500    4.752700   -1.005000
H       6.130600    2.823400   -0.557300
H       5.236300    0.695800    0.322500
N       1.051700    2.333100    0.449500
N       2.520800    0.276300    0.838700
Ni      0.704100    0.515000    1.087700
C       3.073100   -0.934800    1.147800
C       1.996700   -1.863200    1.580800
C       0.709500   -1.309800    1.564900
C       2.232900   -3.193100    1.897300
C      -0.361500   -2.160000    1.845600
C       1.153700   -4.020700    2.184900
H       3.252900   -3.562400    1.902600
C      -0.138200   -3.505200    2.146200
H       1.312700   -5.064500    2.425500
H      -0.981500   -4.156900    2.343900
O       4.261300   -1.237100    1.050600
H      -1.385000   -1.792900    1.799100
C      -1.545700    0.734700    2.753200
O      -1.120400    0.837900    1.580400
C      -0.616600    0.572800    3.921300
N      -2.864700    0.781400    2.953500
C      -3.508100    0.704700    4.249600
C      -3.723000    0.941300    1.786800
H      -2.789400    0.473800    5.029100
H      -3.999700    1.649600    4.491400
H      -4.262700   -0.082900    4.236400
H      -4.759700    0.840800    2.100700
H      -3.576900    1.920600    1.326800
H      -3.485000    0.181500    1.042900
H      -0.801700    1.333800    4.679800
H      -0.741100   -0.413100    4.372300
H       0.406400    0.654000    3.560700
C      -3.580600    1.474800   -1.582600
C      -4.774300    0.775700   -1.487300
C      -4.748300   -0.599500   -1.314300
C      -3.521800   -1.246700   -1.230400
C      -2.310200   -0.589100   -1.317300
C      -2.387000    0.775900   -1.503500
Ag     -0.460400   -1.517300   -1.168700
F      -1.258700    1.507000   -1.612000
F      -3.605300    2.802600   -1.726300
F      -5.936000    1.422300   -1.552000
F      -5.897200   -1.267900   -1.220200
F      -3.561500   -2.576300   -1.044500
O       1.365200   -2.601100   -1.526800
C       2.580600   -2.375400   -1.656100
N       3.048900   -1.199800   -2.100600
C       3.570200   -3.454200   -1.326100
C       4.478500   -0.966200   -2.247200
C       2.104600   -0.164300   -2.490800
H       2.657400    0.679200   -2.898700
H       1.407200   -0.536500   -3.243300
H       1.524600    0.185300   -1.629600
H       4.644100    0.101400   -2.371100
H       5.010100   -1.279400   -1.349300
H       4.883900   -1.488600   -3.118000
H       3.014600   -4.355300   -1.082900
H       4.245800   -3.641700   -2.162300
H       4.168800   -3.147800   -0.465100

72
LNiDMA-DMAAgC6F5TransferProd
C      -0.835200    3.127900   -1.177000
C       1.232900    2.084300   -1.151500
C       1.823900    3.109100   -1.918500
C       0.993500    4.181600   -2.308000
C      -0.325800    4.192600   -1.940000
H      -1.873700    3.107800   -0.871000
C       1.988400    0.962000   -0.704500
C       3.197900    3.009900   -2.241000
H       1.415300    4.987900   -2.897100
H      -0.984700    5.001200   -2.224000
C       3.917400    1.927900   -1.806100
C       3.326200    0.895100   -1.046200
H       3.663400    3.798600   -2.819100
H       4.976400    1.861700   -2.017900
H       3.923700    0.060100   -0.711200
N      -0.088400    2.110700   -0.795100
N       1.226300    0.075000    0.034100
Ni     -0.594600    0.522100    0.216700
C       1.695900   -1.004500    0.701300
C       0.568500   -1.681500    1.411600
C      -0.717200   -1.136000    1.187100
C       0.784600   -2.748800    2.269100
C      -1.792400   -1.768300    1.825800
C      -0.301900   -3.337200    2.912100
H       1.800700   -3.092900    2.429900
C      -1.583900   -2.855200    2.678400
H      -0.150400   -4.166700    3.591900
H      -2.430600   -3.317300    3.171600
O       2.862000   -1.403800    0.749200
H      -2.800900   -1.397300    1.679400
C      -4.690700    1.060700   -0.637900
C      -5.201800    1.545200    0.555500
C      -4.357400    1.707600    1.644700
C      -3.015200    1.380400    1.517900
C      -2.458100    0.900300    0.343900
C      -3.339700    0.754100   -0.709300
Ag     -1.086800   -1.637000   -1.041700
F      -2.243900    1.546600    2.601800
F      -4.848900    2.172700    2.788600
F      -6.490200    1.850500    0.656800
F      -5.494900    0.895900   -1.683700
F      -2.890200    0.279900   -1.897900
C       5.499900    1.389400    1.299200
O       6.211800    1.943500    0.470300
C       5.839000    0.007200    1.804700
N       4.378000    1.980600    1.797400
C       3.426200    1.347600    2.681600
C       4.005300    3.303500    1.351500
H       2.425700    1.398200    2.238100
H       3.664200    0.300600    2.840000
H       3.392200    1.859000    3.648800
H       3.879600    3.969500    2.209800
H       4.781600    3.688500    0.696500
H       3.056400    3.265100    0.803800
H       5.901700   -0.019400    2.893500
H       5.079200   -0.711900    1.491000
H       6.800800   -0.264900    1.379300
O      -0.405200   -3.324100   -2.262600
C       0.306600   -3.990800   -1.467800
N       1.610800   -3.740200   -1.371400
C      -0.328100   -5.053300   -0.614400
C       2.518600   -4.414600   -0.458300
C       2.158900   -2.664800   -2.188900
H       3.212900   -2.551500   -1.947700
H       2.032500   -2.885000   -3.248100
H       1.648900   -1.721500   -1.972100
H       3.244300   -5.010500   -1.015600
H       3.041700   -3.662500    0.134300
H       1.970000   -5.065200    0.216400
H      -1.355900   -5.172400   -0.945400
H       0.192400   -6.007500   -0.689100
H      -0.322500   -4.738100    0.432800

41
LNiC6F5
C      -0.602400   -2.686100    0.149900
C      -2.540700   -1.404500    0.107600
C      -3.363500   -2.548000    0.167400
C      -2.717800   -3.801200    0.217000
C      -1.348600   -3.873400    0.206900
H       0.480800   -2.703700    0.145100
C      -3.085600   -0.091000    0.047800
C      -4.766100   -2.373400    0.171500
H      -3.320300   -4.701200    0.262200
H      -0.832400   -4.822200    0.242700
C      -5.280700   -1.104100    0.116700
C      -4.461600    0.043100    0.054200
H      -5.409300   -3.243100    0.217200
H      -6.354600   -0.964600    0.119700
H      -4.897400    1.029200    0.010300
N      -1.176200   -1.499900    0.102600
N      -2.121000    0.893900   -0.013000
Ni     -0.338200    0.307800    0.006900
C      -2.347100    2.243300   -0.078500
C      -1.035700    2.947400   -0.146300
C       0.118700    2.160500   -0.134200
C      -0.956100    4.328800   -0.232100
C       1.362800    2.765500   -0.221100
C       0.289500    4.937100   -0.311400
H      -1.880300    4.895400   -0.237800
C       1.438500    4.156400   -0.308300
H       0.367400    6.014600   -0.378900
H       2.411600    4.627500   -0.374300
O      -3.431600    2.797200   -0.086800
H       2.276300    2.186900   -0.226000
C       1.496400   -0.231400    0.031300
C       2.302300   -0.124600    1.147300
C       2.054500   -0.801400   -1.094500
C       3.619300   -0.560200    1.155000
C       3.367400   -1.247300   -1.135500
C       4.151600   -1.121600    0.002200
F       1.303400   -0.941200   -2.197300
F       3.878100   -1.790500   -2.232700
F       5.407200   -1.544800   -0.008900
F       4.373600   -0.451700    2.240600
F       1.814600    0.421900    2.266500

41
LNiC6F5TS
C       1.705800   -2.761400   -0.078200
C       3.057000   -0.873100    0.000100
C       4.245500   -1.641100   -0.040200
C       4.095800   -3.045400   -0.094400
C       2.834500   -3.606200   -0.107100
H       0.689400   -3.169500   -0.095700
C       3.098900    0.556800    0.070900
C       5.498300   -0.967100   -0.028800
H       4.988200   -3.671500   -0.122500
H       2.691300   -4.681900   -0.143700
C       5.522300    0.406900    0.017800
C       4.341600    1.183000    0.067900
H       6.418800   -1.546300   -0.062300
H       6.482200    0.926100    0.017900
H       4.388300    2.267900    0.105900
N       1.814000   -1.444900   -0.031500
N       1.845100    1.098800    0.129500
Ni      0.340600   -0.088300   -0.031300
C       1.535300    2.406200    0.053400
C       0.028700    2.594800    0.007400
C      -0.970500    1.554700   -0.015300
C      -0.313300    3.945700   -0.004500
C      -2.291300    2.060200    0.022000
C      -1.628600    4.382200    0.003000
H       0.533400    4.634500   -0.009400
C      -2.618400    3.417900    0.030500
H      -1.870100    5.441500   -0.004400
H      -3.674600    3.688200    0.055500
O       2.310500    3.367500    0.019400
H      -3.168400    1.411600    0.029900
C      -1.434600   -0.293300   -0.005500
C      -2.102400   -0.579200   -1.199100
C      -2.021500   -0.684700    1.200700
C      -3.361000   -1.150900   -1.198300
C      -3.278700   -1.267700    1.228800
C      -3.945200   -1.499600    0.023500
F      -1.393700   -0.434700    2.334400
F      -3.846100   -1.640700    2.365100
F      -5.133500   -2.071600    0.037800
F      -4.000000   -1.407600   -2.330200
F      -1.527000   -0.242900   -2.347700

41
LNiC6F5Prod
C       2.807700   -1.653500   -0.935800
C       2.694800    0.558000   -0.213900
C       4.105600    0.665000   -0.214400
C       4.847700   -0.468200   -0.607200
C       4.209200   -1.625300   -0.969400
H       2.261400   -2.549200   -1.210800
C       1.850200    1.656600    0.161500
C       4.706400    1.880900    0.177200
H       5.929900   -0.404400   -0.615400
H       4.756700   -2.505800   -1.274700
C       3.899200    2.921600    0.548400
C       2.492700    2.825000    0.548500
H       5.786100    1.964800    0.180900
H       4.343400    3.860100    0.857000
H       1.901500    3.671100    0.854100
N       2.088400   -0.608900   -0.574300
N       0.487100    1.410300    0.055700
Ni      0.165700   -0.458100   -0.368900
C      -0.427800    2.372400    0.338700
C      -1.871500    2.113500   -0.063100
C      -2.508800    0.879300   -0.231200
C      -2.620200    3.267400   -0.303300
C      -3.837500    0.819300   -0.651100
C      -3.938000    3.207700   -0.725900
H      -2.126500    4.216900   -0.147000
C      -4.554000    1.976100   -0.907500
H      -4.484500    4.123100   -0.914300
H      -5.583000    1.915300   -1.237600
O      -0.185100    3.472200    0.828700
H      -4.306100   -0.151100   -0.769300
C      -1.844600   -0.415200    0.061300
C      -1.622500   -1.379800   -0.947400
C      -1.542700   -0.807300    1.384700
C      -1.090200   -2.644700   -0.639800
C      -1.075900   -2.073600    1.701600
C      -0.839700   -2.993300    0.681400
F      -1.738200    0.052100    2.366400
F      -0.826700   -2.407500    2.955600
F      -0.362000   -4.190800    0.966900
F      -0.900300   -3.532800   -1.602600
F      -2.029400   -1.164400   -2.192000

15
DMA
C      -0.725900   -0.291400    0.000000
O      -1.066500   -1.463200   -0.000100
N       0.588900    0.079400    0.000100
C      -1.761800    0.811500    0.000000
C       1.073700    1.438300   -0.000100
C       1.615800   -0.938700    0.000000
H       1.691900    1.624100   -0.884000
H       0.256500    2.152600   -0.000200
H       1.691800    1.624300    0.883900
H       2.249600   -0.840800    0.886200
H       1.140500   -1.914900    0.000200
H       2.249400   -0.840900   -0.886300
H      -1.671600    1.445900   -0.882900
H      -2.737100    0.334300    0.000200
H      -1.671400    1.446000    0.882800

56
LNiC6F5DMA
C       0.347400   -2.878200    0.759400
C      -1.728500   -2.302100   -0.095700
C      -2.257600   -3.581100    0.172600
C      -1.389500   -4.524600    0.764200
C      -0.097600   -4.178300    1.057800
H       1.361400   -2.568300    0.982200
C      -2.524300   -1.275100   -0.682200
C      -3.608200   -3.840800   -0.156700
H      -1.762300   -5.519100    0.981300
H       0.586400   -4.881300    1.512100
C      -4.363700   -2.846300   -0.721800
C      -3.842100   -1.562600   -0.987200
H      -4.023400   -4.821000    0.042400
H      -5.398100   -3.042000   -0.976100
H      -4.463600   -0.796200   -1.425000
N      -0.435500   -1.980000    0.203600
N      -1.838800   -0.095000   -0.871200
Ni     -0.045700   -0.063700   -0.255200
C      -2.386900    1.113200   -1.183900
C      -1.292700    2.113300   -1.332700
C      -0.000400    1.700300   -0.988600
C      -1.541200    3.395200   -1.804400
C       1.054000    2.586700   -1.156100
C      -0.482700    4.281100   -1.962900
H      -2.562600    3.663500   -2.052400
C       0.807400    3.869900   -1.647000
H      -0.656900    5.280900   -2.340200
H       1.637800    4.553200   -1.778800
O      -3.579500    1.371000   -1.300100
H       2.069200    2.304800   -0.911600
C       1.863200   -0.122700   -0.036100
C       2.663600    0.503700    0.901800
C       2.513500   -0.955000   -0.929900
C       4.036400    0.298700    0.964600
C       3.880000   -1.186700   -0.908500
C       4.646800   -0.551500    0.055700
F       1.795500   -1.584900   -1.875900
F       4.458400   -1.997500   -1.787300
F       5.957200   -0.752000    0.106000
F       4.775000    0.913100    1.882700
F       2.152100    1.365400    1.785100
O      -0.633200    0.554100    1.696200
C      -1.745300    1.108900    1.824800
N      -1.868600    2.441300    1.793400
C      -3.134100    3.144100    1.728200
C      -0.699900    3.301400    1.730000
C      -2.983000    0.281900    2.052100
H      -3.220900    3.842200    2.564000
H      -3.175200    3.708200    0.791800
H      -3.974000    2.458500    1.741000
H       0.199300    2.697900    1.786000
H      -0.701200    3.869300    0.796500
H      -0.732800    4.001800    2.568000
H      -2.675500   -0.755600    2.156200
H      -3.507800    0.600000    2.953700
H      -3.668700    0.364800    1.205600

56
LNiC6F5DMATS
C      -0.017300    2.730800   -1.980100
C      -1.142400    2.460100    0.027900
C      -1.479900    3.830300    0.082800
C      -1.027200    4.650200   -0.974700
C      -0.299800    4.109000   -2.000500
H       0.551100    2.268800   -2.779600
C      -1.560600    1.556400    1.061200
C      -2.245700    4.306200    1.172700
H      -1.266500    5.707600   -0.958600
H       0.057900    4.714800   -2.821400
C      -2.647300    3.428800    2.147400
C      -2.319300    2.059000    2.104700
H      -2.504400    5.357000    1.218100
H      -3.235500    3.792200    2.981300
H      -2.648700    1.384500    2.882000
N      -0.420300    1.940500   -1.009200
N      -1.133500    0.274500    0.865900
Ni     -0.144500   -0.076500   -0.766700
C      -1.414100   -0.826200    1.585200
C      -0.591200   -1.979300    1.073600
C       0.322800   -1.788100    0.017900
C      -0.781900   -3.250000    1.605900
C       0.993800   -2.894700   -0.506000
C      -0.083100   -4.338500    1.102400
H      -1.493500   -3.348800    2.418200
C       0.791000   -4.158100    0.032800
H      -0.220400   -5.322700    1.532200
H       1.330900   -5.003300   -0.376200
O      -2.237900   -0.956600    2.490300
H       1.700100   -2.767000   -1.317600
C       1.601100   -0.318900   -0.028800
C       2.506900   -0.250200   -1.083500
C       2.115000   -0.045400    1.234200
C       3.843200    0.057400   -0.927400
C       3.455500    0.260400    1.427000
C       4.324800    0.312000    0.349200
F       1.349500   -0.103600    2.317300
F       3.915600    0.501200    2.647100
F       5.603000    0.609600    0.533500
F       4.656800    0.133600   -1.973200
F       2.044800   -0.471600   -2.330000
O      -1.752000   -0.595000   -2.022100
C      -2.765200   -0.923900   -1.368200
N      -3.067900   -2.206100   -1.137700
C      -4.122200   -2.603800   -0.216800
C      -2.246800   -3.274000   -1.678300
C      -3.704100    0.115600   -0.823200
H      -4.350700   -3.653500   -0.393000
H      -3.799100   -2.478900    0.821400
H      -5.030600   -2.026400   -0.378000
H      -1.461400   -2.844300   -2.291400
H      -1.798500   -3.850500   -0.867500
H      -2.868400   -3.936800   -2.284200
H      -3.304100    1.096700   -1.063400
H      -4.693100    0.007900   -1.273000
H      -3.807600    0.021600    0.260700

56
NiLC6F5DMACCProd
C       2.703000   -0.763600   -2.151800
C       2.401000    1.102500   -0.803900
C       3.789300    1.375700   -0.800000
C       4.628600    0.494000   -1.515000
C       4.094800   -0.577200   -2.180000
H       2.244500   -1.594600   -2.675800
C       1.477600    1.899000   -0.046400
C       4.271400    2.486700   -0.075200
H       5.697300    0.676600   -1.518000
H       4.716000   -1.274500   -2.724700
C       3.379900    3.262900    0.618900
C       2.000100    2.985300    0.643400
H       5.332900    2.702000   -0.076500
H       3.739600    4.117700    1.179100
H       1.332500    3.613300    1.211800
N       1.890100    0.043900   -1.496800
N       0.190900    1.404400   -0.013700
Ni     -0.047000   -0.034900   -1.384100
C      -0.748900    1.936200    0.797000
C      -1.856600    0.986600    1.217500
C      -1.690200   -0.388100    1.457400
C      -3.103500    1.562500    1.456100
C      -2.785700   -1.142700    1.881700
C      -4.187400    0.805600    1.873400
H      -3.185200    2.635500    1.324500
C      -4.028200   -0.559400    2.080600
H      -5.144900    1.279200    2.054700
H      -4.859000   -1.164900    2.422000
O      -0.799900    3.084700    1.235000
H      -2.647800   -2.199000    2.078700
C      -0.377700   -1.072400    1.325800
C      -0.223300   -2.225000    0.562000
C       0.771000   -0.574000    1.937100
C       1.016600   -2.812400    0.353500
C       2.019400   -1.135500    1.737900
C       2.143800   -2.259800    0.934200
F       0.694300    0.493500    2.721100
F       3.095200   -0.606200    2.302100
F       3.334500   -2.801400    0.725200
F       1.129400   -3.884500   -0.422800
F      -1.272200   -2.789900   -0.037100
O      -1.902100   -0.439400   -1.800700
C      -2.829500    0.394700   -1.765500
N      -4.081200   -0.009100   -1.515800
C      -5.217000    0.888600   -1.482300
C      -4.373200   -1.420800   -1.335000
C      -2.565700    1.849500   -2.035000
H      -5.881100    0.578500   -0.674200
H      -4.902600    1.908700   -1.280300
H      -5.776200    0.862400   -2.421700
H      -3.451100   -1.956700   -1.132000
H      -5.053300   -1.536800   -0.490500
H      -4.845700   -1.832600   -2.230400
H      -1.519500    1.953400   -2.314700
H      -3.206600    2.219000   -2.836800
H      -2.743400    2.456300   -1.145200
